# Supplementary material for: Analyzing the Functional Properties of the Creatine Kinase System with Multiscale ‘Sloppy’ Modeling
Source: PLoS Comput Biol. 2011 Aug 11;7(8):e1002130. doi: 10.1371/journal.pcbi.1002130 (PMC3166207; doi:10.1371/journal.pcbi.1002130)
Supplement: Dataset S1 — Patched SloppyCell Python library. This additional dataset consists of a patched version of the SloppyCell Python library, version 0.8.1, which is required to reproduce all calculations in this manuscript. The package is provided as a zip file. Detailed installation instructions can be found in the zip file. (ZIP) [file pcbi.1002130.s001.zip]

Archive with 572 entries (492 files):
- SloppyCell_mod_Hannes_Hettling/
- SloppyCell_mod_Hannes_Hettling/build/
- SloppyCell_mod_Hannes_Hettling/build/bdist.linux-x86_64/
- SloppyCell_mod_Hannes_Hettling/build/lib.linux-x86_64-2.6/
- SloppyCell_mod_Hannes_Hettling/build/lib.linux-x86_64-2.6/SloppyCell/
- SloppyCell_mod_Hannes_Hettling/build/lib.linux-x86_64-2.6/SloppyCell/Collections.py
- SloppyCell_mod_Hannes_Hettling/build/lib.linux-x86_64-2.6/SloppyCell/daskr.py
- SloppyCell_mod_Hannes_Hettling/build/lib.linux-x86_64-2.6/SloppyCell/Ensembles.py
- SloppyCell_mod_Hannes_Hettling/build/lib.linux-x86_64-2.6/SloppyCell/ExprManip/
- SloppyCell_mod_Hannes_Hettling/build/lib.linux-x86_64-2.6/SloppyCell/ExprManip/AST.py
- SloppyCell_mod_Hannes_Hettling/build/lib.linux-x86_64-2.6/SloppyCell/ExprManip/Differentiation.py
- SloppyCell_mod_Hannes_Hettling/build/lib.linux-x86_64-2.6/SloppyCell/ExprManip/Extraction.py
- SloppyCell_mod_Hannes_Hettling/build/lib.linux-x86_64-2.6/SloppyCell/ExprManip/Py2TeX.py
- SloppyCell_mod_Hannes_Hettling/build/lib.linux-x86_64-2.6/SloppyCell/ExprManip/Simplify.py
- SloppyCell_mod_Hannes_Hettling/build/lib.linux-x86_64-2.6/SloppyCell/ExprManip/Substitution.py
- SloppyCell_mod_Hannes_Hettling/build/lib.linux-x86_64-2.6/SloppyCell/ExprManip/__init__.py
- SloppyCell_mod_Hannes_Hettling/build/lib.linux-x86_64-2.6/SloppyCell/KeyedList_mod.py
- SloppyCell_mod_Hannes_Hettling/build/lib.linux-x86_64-2.6/SloppyCell/lmopt.py
- SloppyCell_mod_Hannes_Hettling/build/lib.linux-x86_64-2.6/SloppyCell/make_htdocs.py
- SloppyCell_mod_Hannes_Hettling/build/lib.linux-x86_64-2.6/SloppyCell/misc_c.so
- SloppyCell_mod_Hannes_Hettling/build/lib.linux-x86_64-2.6/SloppyCell/Model_mod.py
- SloppyCell_mod_Hannes_Hettling/build/lib.linux-x86_64-2.6/SloppyCell/Observers.py
- SloppyCell_mod_Hannes_Hettling/build/lib.linux-x86_64-2.6/SloppyCell/OldScipySupport.py
- SloppyCell_mod_Hannes_Hettling/build/lib.linux-x86_64-2.6/SloppyCell/Optimization.py
- SloppyCell_mod_Hannes_Hettling/build/lib.linux-x86_64-2.6/SloppyCell/Plotting.py
- SloppyCell_mod_Hannes_Hettling/build/lib.linux-x86_64-2.6/SloppyCell/ReactionNetworks/
- SloppyCell_mod_Hannes_Hettling/build/lib.linux-x86_64-2.6/SloppyCell/ReactionNetworks/Components.py
- SloppyCell_mod_Hannes_Hettling/build/lib.linux-x86_64-2.6/SloppyCell/ReactionNetworks/Dynamics.py
- SloppyCell_mod_Hannes_Hettling/build/lib.linux-x86_64-2.6/SloppyCell/ReactionNetworks/IO.py
- SloppyCell_mod_Hannes_Hettling/build/lib.linux-x86_64-2.6/SloppyCell/ReactionNetworks/Network_mod.py
- SloppyCell_mod_Hannes_Hettling/build/lib.linux-x86_64-2.6/SloppyCell/ReactionNetworks/OptDesign.py
- SloppyCell_mod_Hannes_Hettling/build/lib.linux-x86_64-2.6/SloppyCell/ReactionNetworks/PerfectData.py
- SloppyCell_mod_Hannes_Hettling/build/lib.linux-x86_64-2.6/SloppyCell/ReactionNetworks/Plotting.py
- SloppyCell_mod_Hannes_Hettling/build/lib.linux-x86_64-2.6/SloppyCell/ReactionNetworks/Reactions.py
- SloppyCell_mod_Hannes_Hettling/build/lib.linux-x86_64-2.6/SloppyCell/ReactionNetworks/RunInParallel.py
- SloppyCell_mod_Hannes_Hettling/build/lib.linux-x86_64-2.6/SloppyCell/ReactionNetworks/SBMLInterface.py
- SloppyCell_mod_Hannes_Hettling/build/lib.linux-x86_64-2.6/SloppyCell/ReactionNetworks/Trajectory_mod.py
- SloppyCell_mod_Hannes_Hettling/build/lib.linux-x86_64-2.6/SloppyCell/ReactionNetworks/__init__.py
- SloppyCell_mod_Hannes_Hettling/build/lib.linux-x86_64-2.6/SloppyCell/Redirector_mod.py
- SloppyCell_mod_Hannes_Hettling/build/lib.linux-x86_64-2.6/SloppyCell/Residuals.py
- SloppyCell_mod_Hannes_Hettling/build/lib.linux-x86_64-2.6/SloppyCell/RunInParallel.py
- SloppyCell_mod_Hannes_Hettling/build/lib.linux-x86_64-2.6/SloppyCell/Subspaces.py
- SloppyCell_mod_Hannes_Hettling/build/lib.linux-x86_64-2.6/SloppyCell/Testing/
- SloppyCell_mod_Hannes_Hettling/build/lib.linux-x86_64-2.6/SloppyCell/Testing/AlgTestNets.py
- SloppyCell_mod_Hannes_Hettling/build/lib.linux-x86_64-2.6/SloppyCell/Testing/StoichTestNets.py
- SloppyCell_mod_Hannes_Hettling/build/lib.linux-x86_64-2.6/SloppyCell/Testing/test.py
- SloppyCell_mod_Hannes_Hettling/build/lib.linux-x86_64-2.6/SloppyCell/Testing/TestNetwork.py
- SloppyCell_mod_Hannes_Hettling/build/lib.linux-x86_64-2.6/SloppyCell/Testing/test_AlgebraicRules.py
- SloppyCell_mod_Hannes_Hettling/build/lib.linux-x86_64-2.6/SloppyCell/Testing/test_AST.py
- SloppyCell_mod_Hannes_Hettling/build/lib.linux-x86_64-2.6/SloppyCell/Testing/test_Constraints.py
- SloppyCell_mod_Hannes_Hettling/build/lib.linux-x86_64-2.6/SloppyCell/Testing/test_crossReferences.py
- SloppyCell_mod_Hannes_Hettling/build/lib.linux-x86_64-2.6/SloppyCell/Testing/test_daskr.py
- SloppyCell_mod_Hannes_Hettling/build/lib.linux-x86_64-2.6/SloppyCell/Testing/test_DerivativeCalculators.py
- SloppyCell_mod_Hannes_Hettling/build/lib.linux-x86_64-2.6/SloppyCell/Testing/test_Differentiation.py
- SloppyCell_mod_Hannes_Hettling/build/lib.linux-x86_64-2.6/SloppyCell/Testing/test_Ensembles.py
- SloppyCell_mod_Hannes_Hettling/build/lib.linux-x86_64-2.6/SloppyCell/Testing/test_Events.py
- SloppyCell_mod_Hannes_Hettling/build/lib.linux-x86_64-2.6/SloppyCell/Testing/test_Extraction.py
- SloppyCell_mod_Hannes_Hettling/build/lib.linux-x86_64-2.6/SloppyCell/Testing/test_FixedPoints.py
- SloppyCell_mod_Hannes_Hettling/build/lib.linux-x86_64-2.6/SloppyCell/Testing/test_FreeEnergy.py
- SloppyCell_mod_Hannes_Hettling/build/lib.linux-x86_64-2.6/SloppyCell/Testing/test_InitialConditions.py
- SloppyCell_mod_Hannes_Hettling/build/lib.linux-x86_64-2.6/SloppyCell/Testing/test_IntegrateWithLogs.py
- SloppyCell_mod_Hannes_Hettling/build/lib.linux-x86_64-2.6/SloppyCell/Testing/test_IntegrateWithoutDerivatives.py
- SloppyCell_mod_Hannes_Hettling/build/lib.linux-x86_64-2.6/SloppyCell/Testing/test_lmopt.py
- SloppyCell_mod_Hannes_Hettling/build/lib.linux-x86_64-2.6/SloppyCell/Testing/test_Misc.py
- SloppyCell_mod_Hannes_Hettling/build/lib.linux-x86_64-2.6/SloppyCell/Testing/test_OptDesign.py
- SloppyCell_mod_Hannes_Hettling/build/lib.linux-x86_64-2.6/SloppyCell/Testing/test_parallel.py
- SloppyCell_mod_Hannes_Hettling/build/lib.linux-x86_64-2.6/SloppyCell/Testing/test_Periodic.py
- SloppyCell_mod_Hannes_Hettling/build/lib.linux-x86_64-2.6/SloppyCell/Testing/test_Plotting.py
- SloppyCell_mod_Hannes_Hettling/build/lib.linux-x86_64-2.6/SloppyCell/Testing/test_Py2TeX.py
- SloppyCell_mod_Hannes_Hettling/build/lib.linux-x86_64-2.6/SloppyCell/Testing/test_SBMLInterface.py
- SloppyCell_mod_Hannes_Hettling/build/lib.linux-x86_64-2.6/SloppyCell/Testing/test_ScaleFactors.py
- SloppyCell_mod_Hannes_Hettling/build/lib.linux-x86_64-2.6/SloppyCell/Testing/test_SensitivityEvents.py
- SloppyCell_mod_Hannes_Hettling/build/lib.linux-x86_64-2.6/SloppyCell/Testing/test_SensitivityIC.py
- SloppyCell_mod_Hannes_Hettling/build/lib.linux-x86_64-2.6/SloppyCell/Testing/test_Simplify.py
- SloppyCell_mod_Hannes_Hettling/build/lib.linux-x86_64-2.6/SloppyCell/Testing/test_Stochastic.py
- SloppyCell_mod_Hannes_Hettling/build/lib.linux-x86_64-2.6/SloppyCell/Testing/test_StoichiometryMath.py
- SloppyCell_mod_Hannes_Hettling/build/lib.linux-x86_64-2.6/SloppyCell/Testing/test_Substitution.py
- SloppyCell_mod_Hannes_Hettling/build/lib.linux-x86_64-2.6/SloppyCell/Testing/test_TimeDerivs.py
- SloppyCell_mod_Hannes_Hettling/build/lib.linux-x86_64-2.6/SloppyCell/Testing/test_ToAndFromSBMLFile.py
- SloppyCell_mod_Hannes_Hettling/build/lib.linux-x86_64-2.6/SloppyCell/Testing/test_Trajectory.py
- SloppyCell_mod_Hannes_Hettling/build/lib.linux-x86_64-2.6/SloppyCell/Testing/__init__.py
- SloppyCell_mod_Hannes_Hettling/build/lib.linux-x86_64-2.6/SloppyCell/Utility.py
- SloppyCell_mod_Hannes_Hettling/build/lib.linux-x86_64-2.6/SloppyCell/Vandermonde/
- SloppyCell_mod_Hannes_Hettling/build/lib.linux-x86_64-2.6/SloppyCell/Vandermonde/clusterScripts.py
- SloppyCell_mod_Hannes_Hettling/build/lib.linux-x86_64-2.6/SloppyCell/Vandermonde/decompHess.py
- SloppyCell_mod_Hannes_Hettling/build/lib.linux-x86_64-2.6/SloppyCell/Vandermonde/OptimizeSumDets.py
- SloppyCell_mod_Hannes_Hettling/build/lib.linux-x86_64-2.6/SloppyCell/Vandermonde/VdmPairwise.py
- SloppyCell_mod_Hannes_Hettling/build/lib.linux-x86_64-2.6/SloppyCell/Vandermonde/__init__.py
- SloppyCell_mod_Hannes_Hettling/build/lib.linux-x86_64-2.6/SloppyCell/_daskr.so
- SloppyCell_mod_Hannes_Hettling/build/lib.linux-x86_64-2.6/SloppyCell/__init__.py
- SloppyCell_mod_Hannes_Hettling/build/src.linux-x86_64-2.6/
- SloppyCell_mod_Hannes_Hettling/build/src.linux-x86_64-2.6/fortranobject.c
- SloppyCell_mod_Hannes_Hettling/build/src.linux-x86_64-2.6/fortranobject.h
- SloppyCell_mod_Hannes_Hettling/build/src.linux-x86_64-2.6/misc_cmodule.c
- SloppyCell_mod_Hannes_Hettling/build/src.linux-x86_64-2.6/_daskrmodule.c
- SloppyCell_mod_Hannes_Hettling/build/temp.linux-x86_64-2.6/
- SloppyCell_mod_Hannes_Hettling/build/temp.linux-x86_64-2.6/build/
- SloppyCell_mod_Hannes_Hettling/build/temp.linux-x86_64-2.6/build/src.linux-x86_64-2.6/
- SloppyCell_mod_Hannes_Hettling/build/temp.linux-x86_64-2.6/build/src.linux-x86_64-2.6/fortranobject.o
- SloppyCell_mod_Hannes_Hettling/build/temp.linux-x86_64-2.6/build/src.linux-x86_64-2.6/misc_cmodule.o
- SloppyCell_mod_Hannes_Hettling/build/temp.linux-x86_64-2.6/build/src.linux-x86_64-2.6/_daskrmodule.o
- SloppyCell_mod_Hannes_Hettling/build/temp.linux-x86_64-2.6/ddaskr/
- SloppyCell_mod_Hannes_Hettling/build/temp.linux-x86_64-2.6/ddaskr/daux.o
- SloppyCell_mod_Hannes_Hettling/build/temp.linux-x86_64-2.6/ddaskr/ddaskr.o
- SloppyCell_mod_Hannes_Hettling/build/temp.linux-x86_64-2.6/ddaskr/dlinpk.o
- SloppyCell_mod_Hannes_Hettling/build/temp.linux-x86_64-2.6/misc_c.o
- SloppyCell_mod_Hannes_Hettling/Collections.py
- SloppyCell_mod_Hannes_Hettling/daskr.py
- SloppyCell_mod_Hannes_Hettling/daskr.pyf
- SloppyCell_mod_Hannes_Hettling/ddaskr/
- SloppyCell_mod_Hannes_Hettling/ddaskr/CVS/
- SloppyCell_mod_Hannes_Hettling/ddaskr/CVS/Entries
- SloppyCell_mod_Hannes_Hettling/ddaskr/CVS/Repository
- SloppyCell_mod_Hannes_Hettling/ddaskr/CVS/Root
- SloppyCell_mod_Hannes_Hettling/ddaskr/daux.f
- SloppyCell_mod_Hannes_Hettling/ddaskr/ddaskr.f
- SloppyCell_mod_Hannes_Hettling/ddaskr/dlinpk.f
- SloppyCell_mod_Hannes_Hettling/dist/
- SloppyCell_mod_Hannes_Hettling/dist/SloppyCell-CVS-py2.6-linux-x86_64.egg
- SloppyCell_mod_Hannes_Hettling/Doc/
- SloppyCell_mod_Hannes_Hettling/Doc/bibliography.bib
- SloppyCell_mod_Hannes_Hettling/Doc/CVS/
- SloppyCell_mod_Hannes_Hettling/Doc/CVS/Entries
- SloppyCell_mod_Hannes_Hettling/Doc/CVS/Repository
- SloppyCell_mod_Hannes_Hettling/Doc/CVS/Root
- SloppyCell_mod_Hannes_Hettling/Doc/devel/
- SloppyCell_mod_Hannes_Hettling/Doc/devel/CVS/
- SloppyCell_mod_Hannes_Hettling/Doc/devel/CVS/Entries
- SloppyCell_mod_Hannes_Hettling/Doc/devel/CVS/Repository
- SloppyCell_mod_Hannes_Hettling/Doc/devel/CVS/Root
- SloppyCell_mod_Hannes_Hettling/Doc/devel/devel.tex
- SloppyCell_mod_Hannes_Hettling/Doc/index.html
- SloppyCell_mod_Hannes_Hettling/Doc/plos.bst
- SloppyCell_mod_Hannes_Hettling/Doc/user/
- SloppyCell_mod_Hannes_Hettling/Doc/user/architecture.fig
- SloppyCell_mod_Hannes_Hettling/Doc/user/architecture.pstex
- SloppyCell_mod_Hannes_Hettling/Doc/user/architecture.pstex_t
- SloppyCell_mod_Hannes_Hettling/Doc/user/autocorr.eps
- SloppyCell_mod_Hannes_Hettling/Doc/user/CVS/
- SloppyCell_mod_Hannes_Hettling/Doc/user/CVS/Entries
- SloppyCell_mod_Hannes_Hettling/Doc/user/CVS/Repository
- SloppyCell_mod_Hannes_Hettling/Doc/user/CVS/Root
- SloppyCell_mod_Hannes_Hettling/Doc/user/EGFstim100.ps
- SloppyCell_mod_Hannes_Hettling/Doc/user/expt_data.py
- SloppyCell_mod_Hannes_Hettling/Doc/user/user.tex
- SloppyCell_mod_Hannes_Hettling/Ensembles.py
- SloppyCell_mod_Hannes_Hettling/Example/
- SloppyCell_mod_Hannes_Hettling/Example/CVS/
- SloppyCell_mod_Hannes_Hettling/Example/CVS/Entries
- SloppyCell_mod_Hannes_Hettling/Example/CVS/Repository
- SloppyCell_mod_Hannes_Hettling/Example/CVS/Root
- SloppyCell_mod_Hannes_Hettling/Example/JAK-STAT/
- SloppyCell_mod_Hannes_Hettling/Example/JAK-STAT/CVS/
- SloppyCell_mod_Hannes_Hettling/Example/JAK-STAT/CVS/Entries
- SloppyCell_mod_Hannes_Hettling/Example/JAK-STAT/CVS/Repository
- SloppyCell_mod_Hannes_Hettling/Example/JAK-STAT/CVS/Root
- SloppyCell_mod_Hannes_Hettling/Example/JAK-STAT/hist.eps
- SloppyCell_mod_Hannes_Hettling/Example/JAK-STAT/JAK-STAT_SC.xml
- SloppyCell_mod_Hannes_Hettling/Example/JAK-STAT/JAK_expt.py
- SloppyCell_mod_Hannes_Hettling/Example/JAK-STAT/model_results.eps
- SloppyCell_mod_Hannes_Hettling/Example/JAK-STAT/run_JAK.py
- SloppyCell_mod_Hannes_Hettling/Example/JAK-STAT/uncerts.eps
- SloppyCell_mod_Hannes_Hettling/Example/Tyson_1991/
- SloppyCell_mod_Hannes_Hettling/Example/Tyson_1991/BIOMD0000000005.xml
- SloppyCell_mod_Hannes_Hettling/Example/Tyson_1991/CVS/
- SloppyCell_mod_Hannes_Hettling/Example/Tyson_1991/CVS/Entries
- SloppyCell_mod_Hannes_Hettling/Example/Tyson_1991/CVS/Repository
- SloppyCell_mod_Hannes_Hettling/Example/Tyson_1991/CVS/Root
- SloppyCell_mod_Hannes_Hettling/Example/Tyson_1991/Expts.py
- SloppyCell_mod_Hannes_Hettling/Example/Tyson_1991/Nets.py
- SloppyCell_mod_Hannes_Hettling/Example/Tyson_1991/runExample.py
- SloppyCell_mod_Hannes_Hettling/ExprManip/
- SloppyCell_mod_Hannes_Hettling/ExprManip/AST.py
- SloppyCell_mod_Hannes_Hettling/ExprManip/CVS/
- SloppyCell_mod_Hannes_Hettling/ExprManip/CVS/Entries
- SloppyCell_mod_Hannes_Hettling/ExprManip/CVS/Repository
- SloppyCell_mod_Hannes_Hettling/ExprManip/CVS/Root
- SloppyCell_mod_Hannes_Hettling/ExprManip/Differentiation.py
- SloppyCell_mod_Hannes_Hettling/ExprManip/Extraction.py
- SloppyCell_mod_Hannes_Hettling/ExprManip/Py2TeX.py
- SloppyCell_mod_Hannes_Hettling/ExprManip/Simplify.py
- SloppyCell_mod_Hannes_Hettling/ExprManip/Substitution.py
- SloppyCell_mod_Hannes_Hettling/ExprManip/__init__.py
- SloppyCell_mod_Hannes_Hettling/KeyedList_mod.py
- SloppyCell_mod_Hannes_Hettling/lmopt.py
- SloppyCell_mod_Hannes_Hettling/make_htdocs.py
- SloppyCell_mod_Hannes_Hettling/MANIFEST.in
- SloppyCell_mod_Hannes_Hettling/misc_c.c
- SloppyCell_mod_Hannes_Hettling/misc_c.pyf
- SloppyCell_mod_Hannes_Hettling/Model_mod.py
- SloppyCell_mod_Hannes_Hettling/Observers.py
- SloppyCell_mod_Hannes_Hettling/OldScipySupport.py
- SloppyCell_mod_Hannes_Hettling/Optimization.py
- SloppyCell_mod_Hannes_Hettling/pcbi.1002130.s001/
- SloppyCell_mod_Hannes_Hettling/pcbi.1002130.s001/build/
- SloppyCell_mod_Hannes_Hettling/pcbi.1002130.s001/build/bdist.linux-x86_64/
- SloppyCell_mod_Hannes_Hettling/pcbi.1002130.s001/build/lib.linux-x86_64-2.6/
- SloppyCell_mod_Hannes_Hettling/pcbi.1002130.s001/build/lib.linux-x86_64-2.6/SloppyCell/
- SloppyCell_mod_Hannes_Hettling/pcbi.1002130.s001/build/lib.linux-x86_64-2.6/SloppyCell/Collections.py
- SloppyCell_mod_Hannes_Hettling/pcbi.1002130.s001/build/lib.linux-x86_64-2.6/SloppyCell/daskr.py
- SloppyCell_mod_Hannes_Hettling/pcbi.1002130.s001/build/lib.linux-x86_64-2.6/SloppyCell/Ensembles.py
- SloppyCell_mod_Hannes_Hettling/pcbi.1002130.s001/build/lib.linux-x86_64-2.6/SloppyCell/ExprManip/
- SloppyCell_mod_Hannes_Hettling/pcbi.1002130.s001/build/lib.linux-x86_64-2.6/SloppyCell/ExprManip/AST.py
- SloppyCell_mod_Hannes_Hettling/pcbi.1002130.s001/build/lib.linux-x86_64-2.6/SloppyCell/ExprManip/Differentiation.py
- SloppyCell_mod_Hannes_Hettling/pcbi.1002130.s001/build/lib.linux-x86_64-2.6/SloppyCell/ExprManip/Extraction.py
- SloppyCell_mod_Hannes_Hettling/pcbi.1002130.s001/build/lib.linux-x86_64-2.6/SloppyCell/ExprManip/Py2TeX.py
- SloppyCell_mod_Hannes_Hettling/pcbi.1002130.s001/build/lib.linux-x86_64-2.6/SloppyCell/ExprManip/Simplify.py
- SloppyCell_mod_Hannes_Hettling/pcbi.1002130.s001/build/lib.linux-x86_64-2.6/SloppyCell/ExprManip/Substitution.py
- SloppyCell_mod_Hannes_Hettling/pcbi.1002130.s001/build/lib.linux-x86_64-2.6/SloppyCell/ExprManip/__init__.py
- SloppyCell_mod_Hannes_Hettling/pcbi.1002130.s001/build/lib.linux-x86_64-2.6/SloppyCell/KeyedList_mod.py
- SloppyCell_mod_Hannes_Hettling/pcbi.1002130.s001/build/lib.linux-x86_64-2.6/SloppyCell/lmopt.py
- SloppyCell_mod_Hannes_Hettling/pcbi.1002130.s001/build/lib.linux-x86_64-2.6/SloppyCell/make_htdocs.py
- SloppyCell_mod_Hannes_Hettling/pcbi.1002130.s001/build/lib.linux-x86_64-2.6/SloppyCell/misc_c.so
- SloppyCell_mod_Hannes_Hettling/pcbi.1002130.s001/build/lib.linux-x86_64-2.6/SloppyCell/Model_mod.py
- SloppyCell_mod_Hannes_Hettling/pcbi.1002130.s001/build/lib.linux-x86_64-2.6/SloppyCell/Observers.py
- SloppyCell_mod_Hannes_Hettling/pcbi.1002130.s001/build/lib.linux-x86_64-2.6/SloppyCell/OldScipySupport.py
- SloppyCell_mod_Hannes_Hettling/pcbi.1002130.s001/build/lib.linux-x86_64-2.6/SloppyCell/Optimization.py
- SloppyCell_mod_Hannes_Hettling/pcbi.1002130.s001/build/lib.linux-x86_64-2.6/SloppyCell/Plotting.py
- SloppyCell_mod_Hannes_Hettling/pcbi.1002130.s001/build/lib.linux-x86_64-2.6/SloppyCell/ReactionNetworks/
- SloppyCell_mod_Hannes_Hettling/pcbi.1002130.s001/build/lib.linux-x86_64-2.6/SloppyCell/ReactionNetworks/Components.py
- SloppyCell_mod_Hannes_Hettling/pcbi.1002130.s001/build/lib.linux-x86_64-2.6/SloppyCell/ReactionNetworks/Dynamics.py
- SloppyCell_mod_Hannes_Hettling/pcbi.1002130.s001/build/lib.linux-x86_64-2.6/SloppyCell/ReactionNetworks/IO.py
- SloppyCell_mod_Hannes_Hettling/pcbi.1002130.s001/build/lib.linux-x86_64-2.6/SloppyCell/ReactionNetworks/Network_mod.py
- SloppyCell_mod_Hannes_Hettling/pcbi.1002130.s001/build/lib.linux-x86_64-2.6/SloppyCell/ReactionNetworks/OptDesign.py
- SloppyCell_mod_Hannes_Hettling/pcbi.1002130.s001/build/lib.linux-x86_64-2.6/SloppyCell/ReactionNetworks/PerfectData.py
- SloppyCell_mod_Hannes_Hettling/pcbi.1002130.s001/build/lib.linux-x86_64-2.6/SloppyCell/ReactionNetworks/Plotting.py
- SloppyCell_mod_Hannes_Hettling/pcbi.1002130.s001/build/lib.linux-x86_64-2.6/SloppyCell/ReactionNetworks/Reactions.py
- SloppyCell_mod_Hannes_Hettling/pcbi.1002130.s001/build/lib.linux-x86_64-2.6/SloppyCell/ReactionNetworks/RunInParallel.py
- SloppyCell_mod_Hannes_Hettling/pcbi.1002130.s001/build/lib.linux-x86_64-2.6/SloppyCell/ReactionNetworks/SBMLInterface.py
- SloppyCell_mod_Hannes_Hettling/pcbi.1002130.s001/build/lib.linux-x86_64-2.6/SloppyCell/ReactionNetworks/Trajectory_mod.py
- SloppyCell_mod_Hannes_Hettling/pcbi.1002130.s001/build/lib.linux-x86_64-2.6/SloppyCell/ReactionNetworks/__init__.py
- SloppyCell_mod_Hannes_Hettling/pcbi.1002130.s001/build/lib.linux-x86_64-2.6/SloppyCell/Redirector_mod.py
- SloppyCell_mod_Hannes_Hettling/pcbi.1002130.s001/build/lib.linux-x86_64-2.6/SloppyCell/Residuals.py
- SloppyCell_mod_Hannes_Hettling/pcbi.1002130.s001/build/lib.linux-x86_64-2.6/SloppyCell/RunInParallel.py
- SloppyCell_mod_Hannes_Hettling/pcbi.1002130.s001/build/lib.linux-x86_64-2.6/SloppyCell/Subspaces.py
- SloppyCell_mod_Hannes_Hettling/pcbi.1002130.s001/build/lib.linux-x86_64-2.6/SloppyCell/Testing/
- SloppyCell_mod_Hannes_Hettling/pcbi.1002130.s001/build/lib.linux-x86_64-2.6/SloppyCell/Testing/AlgTestNets.py
- SloppyCell_mod_Hannes_Hettling/pcbi.1002130.s001/build/lib.linux-x86_64-2.6/SloppyCell/Testing/StoichTestNets.py
- SloppyCell_mod_Hannes_Hettling/pcbi.1002130.s001/build/lib.linux-x86_64-2.6/SloppyCell/Testing/test.py
- SloppyCell_mod_Hannes_Hettling/pcbi.1002130.s001/build/lib.linux-x86_64-2.6/SloppyCell/Testing/TestNetwork.py
- SloppyCell_mod_Hannes_Hettling/pcbi.1002130.s001/build/lib.linux-x86_64-2.6/SloppyCell/Testing/test_AlgebraicRules.py
- SloppyCell_mod_Hannes_Hettling/pcbi.1002130.s001/build/lib.linux-x86_64-2.6/SloppyCell/Testing/test_AST.py
- SloppyCell_mod_Hannes_Hettling/pcbi.1002130.s001/build/lib.linux-x86_64-2.6/SloppyCell/Testing/test_Constraints.py
- SloppyCell_mod_Hannes_Hettling/pcbi.1002130.s001/build/lib.linux-x86_64-2.6/SloppyCell/Testing/test_crossReferences.py
- SloppyCell_mod_Hannes_Hettling/pcbi.1002130.s001/build/lib.linux-x86_64-2.6/SloppyCell/Testing/test_daskr.py
- SloppyCell_mod_Hannes_Hettling/pcbi.1002130.s001/build/lib.linux-x86_64-2.6/SloppyCell/Testing/test_DerivativeCalculators.py
- SloppyCell_mod_Hannes_Hettling/pcbi.1002130.s001/build/lib.linux-x86_64-2.6/SloppyCell/Testing/test_Differentiation.py
- SloppyCell_mod_Hannes_Hettling/pcbi.1002130.s001/build/lib.linux-x86_64-2.6/SloppyCell/Testing/test_Ensembles.py
- SloppyCell_mod_Hannes_Hettling/pcbi.1002130.s001/build/lib.linux-x86_64-2.6/SloppyCell/Testing/test_Events.py
- SloppyCell_mod_Hannes_Hettling/pcbi.1002130.s001/build/lib.linux-x86_64-2.6/SloppyCell/Testing/test_Extraction.py
- SloppyCell_mod_Hannes_Hettling/pcbi.1002130.s001/build/lib.linux-x86_64-2.6/SloppyCell/Testing/test_FixedPoints.py
- SloppyCell_mod_Hannes_Hettling/pcbi.1002130.s001/build/lib.linux-x86_64-2.6/SloppyCell/Testing/test_FreeEnergy.py
- SloppyCell_mod_Hannes_Hettling/pcbi.1002130.s001/build/lib.linux-x86_64-2.6/SloppyCell/Testing/test_InitialConditions.py
- SloppyCell_mod_Hannes_Hettling/pcbi.1002130.s001/build/lib.linux-x86_64-2.6/SloppyCell/Testing/test_IntegrateWithLogs.py
- SloppyCell_mod_Hannes_Hettling/pcbi.1002130.s001/build/lib.linux-x86_64-2.6/SloppyCell/Testing/test_IntegrateWithoutDerivatives.py
- SloppyCell_mod_Hannes_Hettling/pcbi.1002130.s001/build/lib.linux-x86_64-2.6/SloppyCell/Testing/test_lmopt.py
- SloppyCell_mod_Hannes_Hettling/pcbi.1002130.s001/build/lib.linux-x86_64-2.6/SloppyCell/Testing/test_Misc.py
- SloppyCell_mod_Hannes_Hettling/pcbi.1002130.s001/build/lib.linux-x86_64-2.6/SloppyCell/Testing/test_OptDesign.py
- SloppyCell_mod_Hannes_Hettling/pcbi.1002130.s001/build/lib.linux-x86_64-2.6/SloppyCell/Testing/test_parallel.py
- SloppyCell_mod_Hannes_Hettling/pcbi.1002130.s001/build/lib.linux-x86_64-2.6/SloppyCell/Testing/test_Periodic.py
- SloppyCell_mod_Hannes_Hettling/pcbi.1002130.s001/build/lib.linux-x86_64-2.6/SloppyCell/Testing/test_Plotting.py
- SloppyCell_mod_Hannes_Hettling/pcbi.1002130.s001/build/lib.linux-x86_64-2.6/SloppyCell/Testing/test_Py2TeX.py
- SloppyCell_mod_Hannes_Hettling/pcbi.1002130.s001/build/lib.linux-x86_64-2.6/SloppyCell/Testing/test_SBMLInterface.py
- SloppyCell_mod_Hannes_Hettling/pcbi.1002130.s001/build/lib.linux-x86_64-2.6/SloppyCell/Testing/test_ScaleFactors.py
- SloppyCell_mod_Hannes_Hettling/pcbi.1002130.s001/build/lib.linux-x86_64-2.6/SloppyCell/Testing/test_SensitivityEvents.py
- SloppyCell_mod_Hannes_Hettling/pcbi.1002130.s001/build/lib.linux-x86_64-2.6/SloppyCell/Testing/test_SensitivityIC.py
- SloppyCell_mod_Hannes_Hettling/pcbi.1002130.s001/build/lib.linux-x86_64-2.6/SloppyCell/Testing/test_Simplify.py
- SloppyCell_mod_Hannes_Hettling/pcbi.1002130.s001/build/lib.linux-x86_64-2.6/SloppyCell/Testing/test_Stochastic.py
- SloppyCell_mod_Hannes_Hettling/pcbi.1002130.s001/build/lib.linux-x86_64-2.6/SloppyCell/Testing/test_StoichiometryMath.py
- SloppyCell_mod_Hannes_Hettling/pcbi.1002130.s001/build/lib.linux-x86_64-2.6/SloppyCell/Testing/test_Substitution.py
- SloppyCell_mod_Hannes_Hettling/pcbi.1002130.s001/build/lib.linux-x86_64-2.6/SloppyCell/Testing/test_TimeDerivs.py
- SloppyCell_mod_Hannes_Hettling/pcbi.1002130.s001/build/lib.linux-x86_64-2.6/SloppyCell/Testing/test_ToAndFromSBMLFile.py
- SloppyCell_mod_Hannes_Hettling/pcbi.1002130.s001/build/lib.linux-x86_64-2.6/SloppyCell/Testing/test_Trajectory.py
- SloppyCell_mod_Hannes_Hettling/pcbi.1002130.s001/build/lib.linux-x86_64-2.6/SloppyCell/Testing/__init__.py
- SloppyCell_mod_Hannes_Hettling/pcbi.1002130.s001/build/lib.linux-x86_64-2.6/SloppyCell/Utility.py
- SloppyCell_mod_Hannes_Hettling/pcbi.1002130.s001/build/lib.linux-x86_64-2.6/SloppyCell/Vandermonde/
- SloppyCell_mod_Hannes_Hettling/pcbi.1002130.s001/build/lib.linux-x86_64-2.6/SloppyCell/Vandermonde/clusterScripts.py
- SloppyCell_mod_Hannes_Hettling/pcbi.1002130.s001/build/lib.linux-x86_64-2.6/SloppyCell/Vandermonde/decompHess.py
- SloppyCell_mod_Hannes_Hettling/pcbi.1002130.s001/build/lib.linux-x86_64-2.6/SloppyCell/Vandermonde/OptimizeSumDets.py
- SloppyCell_mod_Hannes_Hettling/pcbi.1002130.s001/build/lib.linux-x86_64-2.6/SloppyCell/Vandermonde/VdmPairwise.py
- SloppyCell_mod_Hannes_Hettling/pcbi.1002130.s001/build/lib.linux-x86_64-2.6/SloppyCell/Vandermonde/__init__.py
- SloppyCell_mod_Hannes_Hettling/pcbi.1002130.s001/build/lib.linux-x86_64-2.6/SloppyCell/_daskr.so
- SloppyCell_mod_Hannes_Hettling/pcbi.1002130.s001/build/lib.linux-x86_64-2.6/SloppyCell/__init__.py
- SloppyCell_mod_Hannes_Hettling/pcbi.1002130.s001/build/src.linux-x86_64-2.6/
- SloppyCell_mod_Hannes_Hettling/pcbi.1002130.s001/build/src.linux-x86_64-2.6/fortranobject.c
- SloppyCell_mod_Hannes_Hettling/pcbi.1002130.s001/build/src.linux-x86_64-2.6/fortranobject.h
- SloppyCell_mod_Hannes_Hettling/pcbi.1002130.s001/build/src.linux-x86_64-2.6/misc_cmodule.c
- SloppyCell_mod_Hannes_Hettling/pcbi.1002130.s001/build/src.linux-x86_64-2.6/_daskrmodule.c
- SloppyCell_mod_Hannes_Hettling/pcbi.1002130.s001/build/temp.linux-x86_64-2.6/
- SloppyCell_mod_Hannes_Hettling/pcbi.1002130.s001/build/temp.linux-x86_64-2.6/build/
- SloppyCell_mod_Hannes_Hettling/pcbi.1002130.s001/build/temp.linux-x86_64-2.6/build/src.linux-x86_64-2.6/
- SloppyCell_mod_Hannes_Hettling/pcbi.1002130.s001/build/temp.linux-x86_64-2.6/build/src.linux-x86_64-2.6/fortranobject.o
- SloppyCell_mod_Hannes_Hettling/pcbi.1002130.s001/build/temp.linux-x86_64-2.6/build/src.linux-x86_64-2.6/misc_cmodule.o
- SloppyCell_mod_Hannes_Hettling/pcbi.1002130.s001/build/temp.linux-x86_64-2.6/build/src.linux-x86_64-2.6/_daskrmodule.o
- SloppyCell_mod_Hannes_Hettling/pcbi.1002130.s001/build/temp.linux-x86_64-2.6/ddaskr/
- SloppyCell_mod_Hannes_Hettling/pcbi.1002130.s001/build/temp.linux-x86_64-2.6/ddaskr/daux.o
- SloppyCell_mod_Hannes_Hettling/pcbi.1002130.s001/build/temp.linux-x86_64-2.6/ddaskr/ddaskr.o
- SloppyCell_mod_Hannes_Hettling/pcbi.1002130.s001/build/temp.linux-x86_64-2.6/ddaskr/dlinpk.o
- SloppyCell_mod_Hannes_Hettling/pcbi.1002130.s001/build/temp.linux-x86_64-2.6/misc_c.o
- SloppyCell_mod_Hannes_Hettling/pcbi.1002130.s001/Collections.py
[truncated: 272 more entries]
