# Supplementary material for: Analyzing the Functional Properties of the Creatine Kinase System with Multiscale ‘Sloppy’ Modeling
Source: PLoS Comput Biol. 2011 Aug 11;7(8):e1002130. doi: 10.1371/journal.pcbi.1002130 (PMC3166207; doi:10.1371/journal.pcbi.1002130)
Supplement: Dataset S1 — Patched SloppyCell Python library. This additional dataset consists of a patched version of the SloppyCell Python library, version 0.8.1, which is required to reproduce all calculations in this manuscript. The package is provided as a zip file. Detailed installation instructions can be found in the zip file. (ZIP) [file pcbi.1002130.s001.zip › SloppyCell_mod_Hannes_Hettling/build/lib.linux-x86_64-2.6/SloppyCell/Ensembles.py]

import logging
logger = logging.getLogger('Ensembles')
import copy
import shutil
import time

import scipy
import scipy.linalg
import scipy.stats
import scipy.fftpack

import SloppyCell.KeyedList_mod as KeyedList_mod
KeyedList = KeyedList_mod.KeyedList
import SloppyCell.Utility as Utility

from SloppyCell import HAVE_PYPAR, my_rank, my_host, num_procs
if HAVE_PYPAR:
    import pypar

def autocorrelation(series):
    """
    Return the normalized autocorrelation of a series using the FFT.
    """
    # We need to de-mean the series. Also, we want to pad with zeros to avoid
    #  assuming our series is periodic.
    f = scipy.fftpack.rfft(scipy.asarray(series)-scipy.mean(series), 
                           n = 2*len(series))
    # The inverse fft of |f|**2 is the autocorrelation
    ac = scipy.fftpack.irfft(abs(f)**2)
    # But we padded with zeros, so it's too long
    ac = ac[:len(series)]
    # And we need to adjust to remove the effect of the zeros we added
    ac *= len(series)/(len(series) - 1.0*scipy.arange(len(series)))
    # Return the normalized ac
    return ac/ac[0]

def ensemble(m, params, hess=None, 
             steps=scipy.inf, max_run_hours=scipy.inf,
             temperature=1.0, step_scale=1.0,
             sing_val_cutoff=0, seeds=None,
             recalc_hess_alg=False, recalc_func=None,
             save_hours=scipy.inf, save_to=None):
    return ensemble_log_params(m, params, hess, steps, max_run_hours,
                               temperature, step_scale, sing_val_cutoff, seeds,
                               recalc_hess_alg, recalc_func, save_hours, 
                               save_to, log_params=False)

def ensemble_log_params(m, params, hess=None, 
                        steps=scipy.inf, max_run_hours=scipy.inf,
                        temperature=1.0, step_scale=1.0,
                        sing_val_cutoff=0, seeds=None,
                        recalc_hess_alg = False, recalc_func=None,
                        save_hours=scipy.inf, save_to=None,
                        log_params=True):
    """
    Generate a Bayesian ensemble of parameter sets consistent with the data in
    the model. The sampling is done in terms of the logarithm of the parameters.

    Inputs:
     m -- Model to generate the ensemble for
     params -- Initial parameter KeyedList to start from 
     hess -- Hessian of the model
     steps -- Maximum number of Monte Carlo steps to attempt
     max_run_hours -- Maximum number of hours to run
     temperature -- Temperature of the ensemble
     step_scale -- Additional scale applied to each step taken. step_scale < 1
                   results in steps shorter than those dictated by the quadratic
                   approximation and may be useful if acceptance is low.
     sing_val_cutoff -- Truncate the quadratic approximation at eigenvalues
                        smaller than this fraction of the largest.
     seeds -- A tuple of two integers to seed the random number generator
     recalc_hess_alg --- If True, the Monte-Carlo is done by recalculating the
                         hessian matrix every timestep. This signficantly
                         increases the computation requirements for each step,
                         but it may be worth it if it improves convergence.
     recalc_func --- Function used to calculate the hessian matrix. It should
                     take only a log parameters argument and return the matrix.
                     If this is None, default is to use 
                     m.GetJandJtJInLogParameteters
     save_hours --- If save_to is not None, the ensemble will be saved to
                       that file every 'save_hours' hours.
     save_to --- Filename to save ensemble to.

    Outputs:
     ens, ens_fes, ratio
     ens -- List of KeyedList parameter sets in the ensemble
     ens_fes -- List of free energies for each parameter set
     ratio -- Fraction of attempted moves that were accepted

    The sampling is done by Markov Chain Monte Carlo, with a Metropolis-Hasting
    update scheme. The canidate-generating density is a gaussian centered on the
    current point, with axes determined by the hessian. For a useful 
    introduction see:
     Chib and Greenberg. "Understanding the Metropolis-Hastings Algorithm" 
     _The_American_Statistician_ 49(4), 327-335
    """
    #Hannes
    tried_parameters = []
    #End Hannes
    if scipy.isinf(steps) and scipy.isinf(max_run_hours):
        logger.warn('Both steps and max_run_hours are infinite! '
                    'Code will not stop by itself!')

    if seeds is None:
        seeds = int(time.time()%1 * 1e6)
        logger.debug('Seeding random number generator based on system time.')
        logger.debug('Seed used: %s' % str(seeds))
    scipy.random.seed(seeds)
    if isinstance(params, KeyedList):
        param_keys = params.keys()

    curr_params = copy.deepcopy(params)
    curr_F = m.free_energy(curr_params, temperature)
    ens, ens_Fs = [curr_params], [curr_F]

    # We work with arrays of params through the rest of the code
    curr_params = scipy.array(curr_params)
    
    if recalc_func is None:
        recalc_func = lambda p: m.GetJandJtJInLogParameters(scipy.log(p))[1]
            
    accepted_moves, attempt_exceptions, ratio = 0, 0, scipy.nan
    start_time = last_save_time = time.time()

    # Calculate our first hessian if necessary
    if hess is None:
        hess = recalc_func(curr_params)
    # Generate the sampling matrix used to generate candidate moves
    samp_mat = _sampling_matrix(hess, sing_val_cutoff, temperature, step_scale)
    #Hannes
    while len(ens) < steps+1:
        print "Step ", len(ens), "  of ", steps
    #End Hannes
        # Have we run too long?
        if (time.time() - start_time) >= max_run_hours*3600:
            break

        # Generate the trial move from the quadratic approximation
        deltaParams = _trial_move(samp_mat)
        # Scale the trial move by the step_scale and the temperature
        #scaled_step = step_scale * scipy.sqrt(temperature) * deltaParams
        scaled_step  = deltaParams
        if log_params:
            next_params = curr_params * scipy.exp(scaled_step)
        else:
            next_params = curr_params + scaled_step
        try:
            next_F = m.free_energy(next_params, temperature)
        except Utility.SloppyCellException, X:
            logger.warn('SloppyCellException in free energy evaluation at step '
                        '%i, free energy set to infinity.' % len(ens))
            logger.warn('Parameters tried: %s.' % str(next_params))
            attempt_exceptions += 1
            next_F = scipy.inf
        
        if recalc_hess_alg and not scipy.isinf(next_F):
            try:
                next_hess = recalc_func(next_params)
                next_samp_mat = _sampling_matrix(next_hess, sing_val_cutoff,
                                                 temperature, step_scale)
                accepted = _accept_move_recalc_alg(curr_F, samp_mat, 
                                                   next_F, next_samp_mat, 
                                                   deltaParams, temperature)
            except Utility.SloppyCellException, X:
                logger.warn('SloppyCellException in JtJ evaluation at step '
                            '%i, move not accepted.' % len(ens))
                logger.warn('Parameters tried: %s.' % str(next_params))
                attempt_exceptions += 1
                next_F = scipy.inf
                accepted = False
        else:
            accepted = _accept_move(next_F - curr_F, temperature)
        #Hannes Collect parameters regardless if they're accepted or not!!
        tried_parameters.append(next_params)
        #End Hannes
        if accepted:
            accepted_moves += 1.
            curr_params = next_params
            curr_F = next_F
            if recalc_hess_alg:
                hess = next_hess
                samp_mat = next_samp_mat

        if isinstance(params, KeyedList):
            ens.append(KeyedList(zip(param_keys, curr_params)))
        else:
            ens.append(curr_params)
        ens_Fs.append(curr_F)
        ratio = accepted_moves/(len(ens) - 1)

        # Save to a file
        if save_to is not None\
           and time.time() >= last_save_time + save_hours * 3600:
            _save_ens(ens, ens_Fs, ratio, save_to, attempt_exceptions)
            last_save_time = time.time()

    if save_to is not None:
        _save_ens(ens, ens_Fs, ratio, save_to, attempt_exceptions)

    return ens, ens_Fs, ratio, tried_parameters

def _save_ens(ens, ens_Fs, ratio, save_to, attempt_exceptions):
    temp_name = save_to + '_temporary_SloppyCellFile'
    Utility.save((ens, ens_Fs, ratio), temp_name)
    shutil.move(temp_name, save_to)
    logger.debug('Ensemble of length %i saved to %s.' % (len(ens), save_to))
    logger.debug('Acceptance ratio so far is %f.' % ratio)
    logger.debug('Attempted moves threw an exception %i times.' 
                 % attempt_exceptions)

def _accept_move(delta_F, temperature):
    """
    Basic Metropolis accept/reject step.
    """
    p = scipy.rand()
    return (p < scipy.exp(-delta_F/temperature))

def _accept_move_recalc_alg(curr_F, curr_samp_mat, next_F, next_samp_mat, 
                            step, T):
    """
    Accept/reject when each the sampling matrix is recalculated each step.
    """
    pi_x = scipy.exp(-curr_F/T)
    # This is the current location's covariance sampling matrix
    sigma_curr = scipy.dot(curr_samp_mat, scipy.transpose(curr_samp_mat))
    sigma_curr_inv = scipy.linalg.inv(sigma_curr)
    # This is the transition probability from the current point to the next.
    q_x_to_y = scipy.exp(-_quadratic_cost(step, sigma_curr_inv))\
            / scipy.sqrt(scipy.linalg.det(sigma_curr))

    pi_y = scipy.exp(-next_F/T)
    sigma_next = scipy.dot(next_samp_mat, scipy.transpose(next_samp_mat))
    sigma_next_inv = scipy.linalg.inv(sigma_next)
    q_y_to_x = scipy.exp(-_quadratic_cost(-step, sigma_next_inv))\
            / scipy.sqrt(scipy.linalg.det(sigma_next))

    p = scipy.rand()
    accepted = (pi_y*q_y_to_x)/(pi_x*q_x_to_y)
    did_accepted = p<accepted
    print pi_y/pi_x, q_y_to_x/q_x_to_y, did_accepted
    import sys
    sys.stdout.flush()

    return p < accepted


def _sampling_matrix(hessian, cutoff=0, temperature=1, step_scale=1):
    # basically need SVD of hessian - singular values and eigenvectors
    # hessian = u * diag(singVals) * vh
    u, sing_vals, vh = scipy.linalg.svd(hessian)

    # scroll through the singular values and find the ones whose inverses will
    # be huge and set them to zero also, load up the array of singular values 
    # that we store
    #cutoff = (1.0/sing_vals[0])*1.0e03
    # double cutoff = _.singVals[0]*1.0e-02
    cutoff_sing_val = cutoff * max(sing_vals)

    D = 1.0/scipy.maximum(sing_vals, cutoff_sing_val)

    ## now fill in the sampling matrix ("square root" of the Hessian)
    ## note that sqrt(D[i]) is taken here whereas Kevin took sqrt(D[j])
    ## this is because vh is the transpose of his PT -JJW
    samp_mat = scipy.transpose(vh) * scipy.sqrt(D)

    # Divide the sampling matrix by an additional factor such
    # that the expected quadratic increase in cost will be about 1.
    cutoff_vals = scipy.compress(sing_vals < cutoff_sing_val, sing_vals)
    if len(cutoff_vals):
        scale = scipy.sqrt(len(sing_vals) - len(cutoff_vals)
                           + sum(cutoff_vals)/cutoff_sing_val)
    else:
        scale = scipy.sqrt(len(sing_vals))

    samp_mat /= scale
    samp_mat *= step_scale
    samp_mat *= scipy.sqrt(temperature)

    return samp_mat

def _trial_move(sampling_mat):
    randVec = scipy.randn(len(sampling_mat))
    trialMove = scipy.dot(sampling_mat, randVec)

    return trialMove

def _quadratic_cost(trialMove, hessian):
    """
    The cost from the quadratic approximation of a trialMove, given the hessian.

    (Note: the hessian here is assumed to be the second derivative matrix of the
     cost, without an additional factor of 1/2.)
    """
    quadratic = 0.5*scipy.dot(scipy.transpose(trialMove), 
                              scipy.dot(hessian, trialMove))
    return quadratic

def traj_ensemble_stats(traj_set):
    """
    Return the mean and standard deviation trajectory objects for the given 
    input list of trajectories. (All must be evaluated at the same points.)
    """
    all_values = [traj.values for traj in traj_set]

    mean_values = scipy.mean(all_values, 0)
    std_values = scipy.std(all_values, 0)

    mean_traj = copy.deepcopy(traj_set[0])
    mean_traj.values = mean_values

    std_traj = copy.deepcopy(traj_set[0])
    std_traj.values = std_values

    return mean_traj, std_traj

def few_ensemble_trajs(net, times, elements, slice=None): #Changed by Hannes, added keyword argument
    import SloppyCell.ReactionNetworks.Dynamics as Dynamics
    traj_set = []
    counter = 0 #Hannes
    for params in elements:
        #Hannes
        counter = counter + 1
        print "Ensembles: Processing trajectrory ", counter, "  of ", len(elements), "  on host ", my_host
        #print "Parameters : ", params
        #End Hannes
        try:
            t_before = time.time()
            traj = Dynamics.integrate(net, times, params=params, 
                                      fill_traj=False)
            t_after = time.time()
            print "Ensembles: Simulating trajectrory ", counter, "  on host ", my_host, "  finished. Minutes elapsed: ", (t_after - t_before)/60.
            if not scipy.any(scipy.isnan(traj.values)):
                if slice != None:
                    ##Hannes take time slice for memory efficiency!
                    print "WARNING: Ensembles: Taking slice ", slice[0], " to  ", slice[1], " from trajectory!"
                    t = traj.time_slice(slice[0],slice[1])  
                else:
                    t = traj
                ##Get rid of unwanted information about events!
                t.event_info = None
                t.events_occurred = None
                traj_set.append(t)
                ##End Hannes
        except Utility.SloppyCellException:
            print "Ensembles: Exception in integration of trajectory ", counter, "  on host ", my_host
            logger.warn('Exception in network integration on node %i.'
                        % my_rank)
    return traj_set

def ensemble_trajs(net, times, ensemble, slice=None):
    """
    Return a list of trajectories evaluated at times for all parameter sets
    in ensemble.
    """
    traj_set = []
    elems_assigned = [ensemble[node::num_procs] for node in range(num_procs)]
    for worker in range(1, num_procs):
        command = 'Ensembles.few_ensemble_trajs(net, times, elements, slice)' ##Changed by Hannes
        args = {'net': net, 'times': times, 'elements': elems_assigned[worker], 'slice': slice} ##Changed by Hannes
        try:
            pypar.send((command, args), worker)
        except:
            print "Ensembles::ensemble_trajs: exception!"
    traj_set = few_ensemble_trajs(net, times, elems_assigned[0], slice)
    for worker in range(1, num_procs):
        try:
            traj_set.extend(pypar.receive(worker))
        except:
            print "Ensembles::ensemble_trajs: exception!"
    return traj_set

def net_ensemble_trajs(net, times, ensemble):
    traj_set = ensemble_trajs(net, times, ensemble)
    best_traj = traj_set[0]
    mean_traj, std_traj = traj_ensemble_stats(traj_set)
    return best_traj, mean_traj, std_traj

def traj_ensemble_quantiles(traj_set, quantiles=(0.025, 0.5, 0.975)):
    """
    Return a list of trajectories, each one corresponding the a given passed-in
    quantile.
    """
    all_values = scipy.array([traj.values for traj in traj_set])
    sorted_values = scipy.sort(all_values, 0)
    q_trajs = []
    for q in quantiles:
        # Calculate the index corresponding to this quantile. The q is because
        #  Python arrays are 0 indexed
        index = q * (len(sorted_values) - 1)
        below = int(scipy.floor(index))
        above = int(scipy.ceil(index))
        if above == below:
            q_values = sorted_values[below]
        else:
            # Linearly interpolate...
            q_below = (1.0*below)/(len(sorted_values)-1)
            q_above = (1.0*above)/(len(sorted_values)-1)
            q_values = sorted_values[below] + (q - q_below)*(sorted_values[above] - sorted_values[below])/(q_above - q_below)
        q_traj = copy.deepcopy(traj_set[0])
        q_traj.values = q_values
        q_trajs.append(q_traj)
    return q_trajs

def PCA_eig_log_params(ens):
    """
    Return the Principle Component Analysis eigenvalues and eigenvectors (in 
     log parameters) of an ensemble. (This function takes the logs for you.)
    """
    X = scipy.log(scipy.asarray(ens))
    X -= scipy.mean(X, 0)
    u, s, vh = scipy.linalg.svd(scipy.transpose(X))
    # This return adjust things so that can be easily compared with the JtJ
    #  eigensystem.
    return len(X)/s[::-1]**2, u[:,::-1]
