# Supplementary material for: Analyzing the Functional Properties of the Creatine Kinase System with Multiscale ‘Sloppy’ Modeling
Source: PLoS Comput Biol. 2011 Aug 11;7(8):e1002130. doi: 10.1371/journal.pcbi.1002130 (PMC3166207; doi:10.1371/journal.pcbi.1002130)
Supplement: Dataset S1 — Patched SloppyCell Python library. This additional dataset consists of a patched version of the SloppyCell Python library, version 0.8.1, which is required to reproduce all calculations in this manuscript. The package is provided as a zip file. Detailed installation instructions can be found in the zip file. (ZIP) [file pcbi.1002130.s001.zip › SloppyCell_mod_Hannes_Hettling/build/lib.linux-x86_64-2.6/SloppyCell/ExprManip/Substitution.py]

from compiler.ast import *
import copy

import AST
from AST import strip_parse, ast2str
import Simplify

def sub_for_comps(expr, mapping):
    """
    For each pair out_name:in_expr in mapping, the returned string has all
    occurences of the variable out_compe substituted by in_expr.
    """
    if len(mapping) == 0:
        return expr

    ast = strip_parse(expr)
    ast_mapping = {}
    for out_expr, in_expr in mapping.items():
        out_ast = strip_parse(out_expr)
        if not isinstance(out_ast, Compare):
            raise ValueError, 'Expression %s to substitute for is not a '\
                    'comparison.' % out_expr
        ast_mapping[ast2str(out_ast)] = strip_parse(in_expr)

    ast = _sub_subtrees_for_comps(ast, ast_mapping)
    return ast2str(ast)

def _sub_subtrees_for_comps(ast, ast_mappings):
    if isinstance(ast, Compare) and ast_mappings.has_key(ast2str(ast)):
        return ast_mappings[ast2str(ast)]
    ast = AST.recurse_down_tree(ast, _sub_subtrees_for_comps, (ast_mappings,))
    return ast

def sub_for_var(expr, out_name, in_expr):
    """
    Returns a string with all occurances of the variable out_name substituted by
    in_expr.
    
    Perhaps regular expressions could do this more simply...
    """
    return sub_for_vars(expr, {out_name:in_expr})

def sub_for_vars(expr, mapping):
    """
    For each pair out_name:in_expr in mapping, the returned string has all
    occurences of the variable out_name substituted by in_expr.
    """
    if len(mapping) == 0:
        return expr

    ast = strip_parse(expr)
    ast_mapping = {}
    for out_name, in_expr in mapping.items():
        out_ast = strip_parse(out_name)
        if not isinstance(out_ast, Name):
            raise ValueError, 'Expression %s to substitute for is not a '\
                    'variable name.' % out_name
        ast_mapping[str(out_ast.name)] = strip_parse(in_expr)

    ast = _sub_subtrees_for_vars(ast, ast_mapping)
    return ast2str(ast)

def _sub_subtrees_for_vars(ast, ast_mappings):
    """
    For each out_name, in_ast pair in mappings, substitute in_ast for all 
    occurances of the variable named out_name in ast
    """
    if isinstance(ast, Name) and ast_mappings.has_key(ast2str(ast)):
        return ast_mappings[ast2str(ast)]
    ast = AST.recurse_down_tree(ast, _sub_subtrees_for_vars, (ast_mappings,))
    return ast

def sub_for_func(expr, func_name, func_vars, func_expr):
    """
    Return a string with the function func_name substituted for its exploded 
    form.
    
    func_name: The name of the function.
    func_vars: A sequence variables used by the function expression
    func_expr: The expression for the function.
    For example:
        If f(x, y, z) = sqrt(z)*x*y-z
        func_name = 'f'
        func_vars = ['x', 'y', 'z']
        func_expr = 'sqrt(z)*x*y-z'

    As a special case, functions that take a variable number of arguments can
    use '*' for func_vars.
    For example:
        sub_for_func('or_func(or_func(A,D),B,C)', 'or_func', '*', 'x or y')
        yields '(A or D) or B or C'
    """
    ast = strip_parse(expr)
    func_name_ast = strip_parse(func_name)
    if not isinstance(func_name_ast, Name):
        raise ValueError, 'Function name is not a simple name.'
    func_name = func_name_ast.name

    func_expr_ast = strip_parse(func_expr)
    # We can strip_parse  the '*', so we special case it here.
    if func_vars == '*':
        if not hasattr(func_expr_ast, 'nodes'):
            raise ValueError("Top-level function in %s does not appear to "
                             "accept variable number of arguments. (It has no "
                             "'nodes' attribute.)" % func_expr)

        func_var_names = '*'
    else:
        func_vars_ast = [strip_parse(var) for var in func_vars]
        for var_ast in func_vars_ast:
            if not isinstance(var_ast, Name):
                raise ValueError, 'Function variable is not a simple name.'
        func_var_names = [getattr(var_ast, 'name') for var_ast in func_vars_ast]

    ast = _sub_for_func_ast(ast, func_name, func_var_names, func_expr_ast)
    simple = Simplify._simplify_ast(ast)
    return ast2str(simple)

def _sub_for_func_ast(ast, func_name, func_vars, func_expr_ast):
    """
    Return an ast with the function func_name substituted out.
    """
    if isinstance(ast, CallFunc) and ast2str(ast.node) == func_name\
       and func_vars == '*':
        working_ast = copy.deepcopy(func_expr_ast)
        new_args = [_sub_for_func_ast(arg_ast, func_name, func_vars, 
                                      func_expr_ast) for arg_ast in ast.args]
        # This subs out the arguments of the original function.
        working_ast.nodes = new_args
        return working_ast
    if isinstance(ast, CallFunc) and ast2str(ast.node) == func_name\
       and len(ast.args) == len(func_vars):
        # If our ast is the function we're looking for, we take the ast
        #  for the function expression, substitute for its arguments, and
        #  return
        working_ast = copy.deepcopy(func_expr_ast)
        mapping = {}
        for var_name, arg_ast in zip(func_vars, ast.args):
            subbed_arg_ast = _sub_for_func_ast(arg_ast, func_name, func_vars, 
                                               func_expr_ast)
            mapping[var_name] = subbed_arg_ast
        _sub_subtrees_for_vars(working_ast, mapping)
        return working_ast
    ast = AST.recurse_down_tree(ast, _sub_for_func_ast, 
                                (func_name, func_vars, func_expr_ast,))
    return ast

def make_c_compatible(expr):
    """
    Convert a python math string into one compatible with C.

    Substitute all python-style x**n exponents with pow(x, n).
    Replace all integer constants with float values to avoid integer
     casting problems (e.g. '1' -> '1.0').
    Replace 'and', 'or', and 'not' with C's '&&', '||', and '!'. This may be
     fragile if the parsing library changes in newer python versions.
    """
    ast = strip_parse(expr)
    ast = _make_c_compatible_ast(ast)
    return ast2str(ast)

def _make_c_compatible_ast(ast):
    if isinstance(ast, Power):
        ast = CallFunc(Name('pow'), [ast.left, ast.right], None, None)
        ast = AST.recurse_down_tree(ast, _make_c_compatible_ast)
    elif isinstance(ast, Const) and isinstance(ast.value, int):
        ast.value = float(ast.value)
    elif isinstance(ast, Subscript):
        # These asts correspond to array[blah] and we shouldn't convert these
        # to floats, so we don't recurse down the tree in this case.
        pass
    # We need to subsitute the C logical operators. Unfortunately, they aren't
    # valid python syntax, so we have to cheat a little, using Compare and Name
    # nodes abusively. This abuse may not be future-proof... sigh...
    elif isinstance(ast, And):
        nodes = AST.recurse_down_tree(ast.nodes, _make_c_compatible_ast)
        ops = [('&&', node) for node in nodes[1:]]
        ast = AST.Compare(nodes[0], ops)
    elif isinstance(ast, Or):
        nodes = AST.recurse_down_tree(ast.nodes, _make_c_compatible_ast)
        ops = [('||', node) for node in nodes[1:]]
        ast = AST.Compare(nodes[0], ops)
    elif isinstance(ast, Not):
        expr = AST.recurse_down_tree(ast.expr, _make_c_compatible_ast)
        ast = AST.Name('!(%s)' % ast2str(expr))
    else:
        ast = AST.recurse_down_tree(ast, _make_c_compatible_ast)
    return ast
