# Supplementary material for: Analyzing the Functional Properties of the Creatine Kinase System with Multiscale ‘Sloppy’ Modeling
Source: PLoS Comput Biol. 2011 Aug 11;7(8):e1002130. doi: 10.1371/journal.pcbi.1002130 (PMC3166207; doi:10.1371/journal.pcbi.1002130)
Supplement: Dataset S1 — Patched SloppyCell Python library. This additional dataset consists of a patched version of the SloppyCell Python library, version 0.8.1, which is required to reproduce all calculations in this manuscript. The package is provided as a zip file. Detailed installation instructions can be found in the zip file. (ZIP) [file pcbi.1002130.s001.zip › SloppyCell_mod_Hannes_Hettling/build/lib.linux-x86_64-2.6/SloppyCell/ExprManip/__init__.py]

import AST
import Differentiation
import Extraction
import Py2TeX
import Simplify
import Substitution

from AST import strip_parse, ast2str
from Differentiation import load_derivs, save_derivs, diff_expr
from Extraction import extract_vars, extract_funcs, extract_comps
from Py2TeX import expr2TeX
from Simplify import simplify_expr
from Substitution import sub_for_var, sub_for_func, sub_for_vars, sub_for_comps
from Substitution import make_c_compatible 
