# Supplementary material for: Analyzing the Functional Properties of the Creatine Kinase System with Multiscale ‘Sloppy’ Modeling
Source: PLoS Comput Biol. 2011 Aug 11;7(8):e1002130. doi: 10.1371/journal.pcbi.1002130 (PMC3166207; doi:10.1371/journal.pcbi.1002130)
Supplement: Dataset S1 — Patched SloppyCell Python library. This additional dataset consists of a patched version of the SloppyCell Python library, version 0.8.1, which is required to reproduce all calculations in this manuscript. The package is provided as a zip file. Detailed installation instructions can be found in the zip file. (ZIP) [file pcbi.1002130.s001.zip › SloppyCell_mod_Hannes_Hettling/build/lib.linux-x86_64-2.6/SloppyCell/Plotting.py]

import scipy
import SloppyCell
# We've had yet more trouble running in parallel, but these errors were actually
#  killing the job without raising any error. So let's just only even try
#  importing if we're the master node.
if SloppyCell.my_rank != 0:
    raise ImportError

try:
    from pylab import *
except RuntimeError:
    # When running in parallel we found that this import could raise a
    # 'RuntimeError: could not open display' rather than an ImportError, so
    # we catch and raise an error we know how to handle
    raise ImportError

import Residuals

rc('lines', linewidth=2)

basic_colors = ('b', 'g', 'r', 'c', 'm', 'k')
basic_symbols = ('o', 's', '^', 'v', '<', ">", 'x', 'D', 'h', 'p')
basic_lines = ('-', '--', '-.', ':')

def ColorWheel(colors = basic_colors, symbols = basic_symbols,
               lines = basic_lines):
    """
    ColorWheel()

    Returns a generator that cycles through a selection of colors, symbols, and 
    line styles for matlibplot.matlab.plot.
    """
    if not colors:
        colors = ('',)
    if not symbols:
        symbols = ('',)
    if not lines:
        lines = ('',)

    while 1:
        for l in lines:
           for s in symbols:
                for c in colors:
                   yield (c, s, l)

vals_cW = 0
def reset_vals_cw():
    """
    Reset the ColorWheel used for plotting eigenvalues.
    """
    global vals_cW
    vals_cW = ColorWheel(colors = ('b', 'r', 'g', 'c', 'm', 'y', 'k'), 
                         lines = None)
reset_vals_cw()

def plot_eigvals(vals, label=None, offset=0, indicate_neg=True, join=False, 
                 sym=None, ax=None):
    """
    Make a nice eigenvalue plot.

    vals: The eigenvalues to plot.
    label: Label to give the line, for use in a legend.
    offset: Horizontal offset for the starting point of the eigenvalue plot.
    indicate_neg: If True (default), negative eigenvalues are indicated by red
                  points.
    join: If True, the eigenvalues are plotted with a line joining them.
    sym: If not None, the supplied symbol/color combination is used for the 
         plot. Otherwise it is automatically rotated.
    ax: If not None, this matplotlib Axes object is plotted to. Otherwise the
        current interactive axes are used.
    """
    posVals = abs(scipy.compress(scipy.real(vals) > 0, vals))
    posRange = scipy.compress(scipy.real(vals) > 0, range(len(vals)))
    negVals = abs(scipy.compress(scipy.real(vals) < 0, vals))
    negRange = scipy.compress(scipy.real(vals) < 0, range(len(vals)))

    if ax is None:
        ax = gca()

    if sym is None:
        sym = vals_cW.next()
    if indicate_neg:
        if sym[0] == 'r':
            sym = vals_cW.next()
        if len(negVals) > 0:
            ax.semilogy(negRange+offset, negVals, color = 'r', marker=sym[1],
                        linestyle='', mfc = 'r', zorder=1)

    line = ax.semilogy(posRange+offset, posVals, color=sym[0], marker=sym[1], 
                       label = label, zorder=0, markerfacecolor=sym[0],
                       linestyle='')

    if join:
        ax.plot(scipy.arange(len(vals)) + offset, abs(vals), color = sym[0],
                linestyle='-', zorder=-1)

    a = axis()
    axis([-0.05*len(vals) + offset, 1.05*(len(vals) - 1) + offset, a[2], a[3]])

    return line

def plot_eigval_spectrum(vals, widths=1.0, offset=0, ax=None, lc='k', lw=3):
    """
    Plot eigenvalues as a set of horizontal lines.

    vals    Eigenvalues to plot
    widths  Horizontal width of the lines
    offset  Starting x position for the lines
    ax      Axis instance to plot to. If ax is None, current plot axis is used
    lc      Color of lines
    lw      Line thicknesses
    """

    if ax is None:
        ax = gca()

    vals = scipy.compress(vals > 0, vals)

    segs = scipy.array([((offset, val), (offset+widths, val)) for val in vals])
    for seg in segs:
        ax.plot(seg[:,0], seg[:,1], lw=lw, color=lc)
    ax.set_yscale('log')

    return

def plot_singvals(vals, label=None, offset=0, join=False):
    return plot_eigvals(vals, label, offset, indicate_neg=False, join=join)

PlotEigenvalueSpectrum = plot_eigvals

def plot_eigvect(vect, labels=None, bottom=0, num_label=5, label_offset=0.15):
    """
    Plot a given eigenvector.

    If a list of labels is passed in, the largest (in magnitude) num_label bars
      will be labeled on the plot. label_offset controls how much the labels
      are shifted from the top of the bars for clarity.
    bottom controls where the bar plot is centered along the y axis. This is 
      useful for plotting several e'vectors on the same axes.
    """
    # The 0.4 centers the bars on their numbers, accounting for the default
    #  bar width of 0.8
    vect = scipy.real(vect)
    max_index = scipy.argmax(abs(vect))
    if vect[max_index] < 0:
        vect = -vect
    bar(scipy.arange(len(vect)) - 0.4, vect/scipy.linalg.norm(vect), 
        bottom=bottom)
    a = list(axis())
    a[0:2] = [-.03*len(vect) - 0.4, (len(vect) - 1)*1.03 + 0.4]

    if labels is not None:
        mags = zip(abs(vect), range(len(vect)), vect)
        mags.sort()
        mags.reverse()
        for mag, index, val in mags[:num_label]:
            name = labels[index]
            text(index, val + scipy.sign(val)*label_offset, name,
                 horizontalalignment='center', verticalalignment='center')

        a[2] -= 0.1
        a[3] += 0.1

    axis(a)

def plot_priors(model,priorIDs=None,params=None,sameScale=False):
    """
    Plots specified priors and parameter values.
    If no priors are specified, plots them all.
    If no params are provided, uses the model params.
    If sameScale is true, recenters everything so all prior optima are at 0.
    Labeling is awkward and hence avoided here.  I suggest using the
    pylab.text command with parameter names after the plot has been generated.
    """
    if params is None:
        params=model.get_params()
    residuals = model.GetResiduals()
    if priorIDs is None:
        priorIDs = residuals.keys()

    priorVals=[]
    priorErrs=[]
    parVals=[]
    for resID in priorIDs:
        res = residuals.getByKey(resID)
        if isinstance(res, Residuals.PriorInLog):
            priorVals.append(res.logPVal)
            priorErrs.append(res.sigmaLogPVal)
            parVals.append(params.getByKey(res.pKey))

    if sameScale is False:
        errorbar(scipy.arange(len(priorVals)),priorVals,yerr=priorErrs,fmt='bo',ecolor='k',capsize=6)
        errorbar(scipy.arange(len(priorVals)),scipy.log(parVals),fmt='go')
    else:
        errorbar(scipy.arange(len(priorVals)),scipy.zeros(len(priorVals)),yerr=priorErrs,fmt=None,ecolor='k',capsize=6)
        errorbar(scipy.arange(len(priorVals)),scipy.log(parVals)-priorVals,fmt='go')

            
