# Supplementary material for: Analyzing the Functional Properties of the Creatine Kinase System with Multiscale ‘Sloppy’ Modeling
Source: PLoS Comput Biol. 2011 Aug 11;7(8):e1002130. doi: 10.1371/journal.pcbi.1002130 (PMC3166207; doi:10.1371/journal.pcbi.1002130)
Supplement: Dataset S1 — Patched SloppyCell Python library. This additional dataset consists of a patched version of the SloppyCell Python library, version 0.8.1, which is required to reproduce all calculations in this manuscript. The package is provided as a zip file. Detailed installation instructions can be found in the zip file. (ZIP) [file pcbi.1002130.s001.zip › SloppyCell_mod_Hannes_Hettling/build/lib.linux-x86_64-2.6/SloppyCell/ReactionNetworks/RunInParallel.py]

from SloppyCell.RunInParallel import *

# Import the necessary items into the namespace for the worker.
statement_to_all_workers('from SloppyCell.ReactionNetworks.Network_mod import Network')
statement_to_all_workers('import SloppyCell.ReactionNetworks.Dynamics as Dynamics')
statement_to_all_workers('import SloppyCell.ReactionNetworks.PerfectData as PerfectData')
statement_to_all_workers('import SloppyCell.Ensembles as Ensembles')
