# Supplementary material for: Analyzing the Functional Properties of the Creatine Kinase System with Multiscale ‘Sloppy’ Modeling
Source: PLoS Comput Biol. 2011 Aug 11;7(8):e1002130. doi: 10.1371/journal.pcbi.1002130 (PMC3166207; doi:10.1371/journal.pcbi.1002130)
Supplement: Dataset S1 — Patched SloppyCell Python library. This additional dataset consists of a patched version of the SloppyCell Python library, version 0.8.1, which is required to reproduce all calculations in this manuscript. The package is provided as a zip file. Detailed installation instructions can be found in the zip file. (ZIP) [file pcbi.1002130.s001.zip › SloppyCell_mod_Hannes_Hettling/build/lib.linux-x86_64-2.6/SloppyCell/ReactionNetworks/__init__.py]

import SloppyCell.Ensembles as Ensembles
import SloppyCell.Residuals as Residuals
import SloppyCell.Observers as Observers
import SloppyCell.Optimization as Optimization
import SloppyCell.Utility as Utility
import SloppyCell.Vandermonde as Vandermonde

import SloppyCell.KeyedList_mod as KeyedList_mod
KeyedList = KeyedList_mod.KeyedList
import SloppyCell.Model_mod as Model_mod
Model = Model_mod.Model
import SloppyCell.Collections as Collections
Experiment = Collections.Experiment

try:
    import Dynamics
except ImportError:
    pass

import IO

try:
    import Plotting
except ImportError:
    pass

import Reactions
import PerfectData

import Network_mod
Network = Network_mod.Network

from SloppyCell import HAVE_PYPAR, my_rank, my_host, num_procs
