# Supplementary material for: Analyzing the Functional Properties of the Creatine Kinase System with Multiscale ‘Sloppy’ Modeling
Source: PLoS Comput Biol. 2011 Aug 11;7(8):e1002130. doi: 10.1371/journal.pcbi.1002130 (PMC3166207; doi:10.1371/journal.pcbi.1002130)
Supplement: Dataset S1 — Patched SloppyCell Python library. This additional dataset consists of a patched version of the SloppyCell Python library, version 0.8.1, which is required to reproduce all calculations in this manuscript. The package is provided as a zip file. Detailed installation instructions can be found in the zip file. (ZIP) [file pcbi.1002130.s001.zip › SloppyCell_mod_Hannes_Hettling/build/lib.linux-x86_64-2.6/SloppyCell/Redirector_mod.py]

import os
import sys
import tempfile

# Adapted from code by Robert Kern. 
# See http://osdir.com/ml/python.ipython.devel/2005-08/msg00014.html

STDOUT = 1
STDERR = 2

class Redirector(object):
    def __init__(self, fd=STDOUT):
        self.fd = fd
        self.started = False

    def start(self):
        if not self.started:
            self.flush()
            self.tmpfd, self.tmpfn = tempfile.mkstemp()

            self.oldhandle = os.dup(self.fd)
            os.dup2(self.tmpfd, self.fd)
            os.close(self.tmpfd)

            self.started = True

    def flush(self):
        if self.fd == STDOUT:
            sys.stdout.flush()
        elif self.fd == STDERR:
            sys.stderr.flush()

    def stop(self):
        if self.started:
            self.flush()
            os.dup2(self.oldhandle, self.fd)
            os.close(self.oldhandle)
            tmpr = open(self.tmpfn, 'rb')
            output = tmpr.read()
            tmpr.close()  # this also closes self.tmpfd
            try:
                os.unlink(self.tmpfn)
            except OSError:
                pass

            self.started = False
            return output
        else:
            return None
