# Supplementary material for: Analyzing the Functional Properties of the Creatine Kinase System with Multiscale ‘Sloppy’ Modeling
Source: PLoS Comput Biol. 2011 Aug 11;7(8):e1002130. doi: 10.1371/journal.pcbi.1002130 (PMC3166207; doi:10.1371/journal.pcbi.1002130)
Supplement: Dataset S1 — Patched SloppyCell Python library. This additional dataset consists of a patched version of the SloppyCell Python library, version 0.8.1, which is required to reproduce all calculations in this manuscript. The package is provided as a zip file. Detailed installation instructions can be found in the zip file. (ZIP) [file pcbi.1002130.s001.zip › SloppyCell_mod_Hannes_Hettling/build/lib.linux-x86_64-2.6/SloppyCell/Testing/StoichTestNets.py]

"""
Implementation of network in stoichiometry-mathML-l2.xml from
the SBML semantic test suite.
"""
from SloppyCell.ReactionNetworks import *

stoichMath_net = Network('stoichMath_net')

stoichMath_net.add_compartment('c1')
stoichMath_net.add_species('A', 'c1')
stoichMath_net.add_species('B', 'c1')

stoichMath_net.add_parameter('k')

stoichMath_net.addReaction('r1', kineticLaw = 'A * k',
                          stoichiometry = {'A': '-B*10', 'B': 1})

stoichMath_net.set_var_ics({'A': 1.0,
                           'B': 0.0,
                           'k': 1.0})
