# Supplementary material for: Analyzing the Functional Properties of the Creatine Kinase System with Multiscale ‘Sloppy’ Modeling
Source: PLoS Comput Biol. 2011 Aug 11;7(8):e1002130. doi: 10.1371/journal.pcbi.1002130 (PMC3166207; doi:10.1371/journal.pcbi.1002130)
Supplement: Dataset S1 — Patched SloppyCell Python library. This additional dataset consists of a patched version of the SloppyCell Python library, version 0.8.1, which is required to reproduce all calculations in this manuscript. The package is provided as a zip file. Detailed installation instructions can be found in the zip file. (ZIP) [file pcbi.1002130.s001.zip › SloppyCell_mod_Hannes_Hettling/build/lib.linux-x86_64-2.6/SloppyCell/Testing/test.py]

import glob
import unittest
import sys

import SloppyCell
import SloppyCell.Utility
import SloppyCell.ReactionNetworks.Network_mod 

def run_all_tests():
    all_tests = unittest.TestSuite()

    testfiles = glob.glob('test_*.py')
    mesgs = []
    all_test_mods = []
    for file in testfiles:
        module = file[:-3]
        mod = __import__(module)
        all_test_mods.append(mod)
        if hasattr(mod, 'suite'):
            all_tests.addTest(mod.suite)

    if not '-v' in sys.argv:
        SloppyCell.Utility.disable_warnings()
    if not SloppyCell.disable_c:
        print '*' * 80
        print 'Running tests with C compilation enabled.'
        print '*' * 80
        unittest.TextTestRunner(verbosity=2).run(all_tests)
    SloppyCell.ReactionNetworks.Network_mod.Network.disable_c = True
    print '*' * 80
    print 'Running tests with C compilation disabled.'
    print '*' * 80
    unittest.TextTestRunner(verbosity=2).run(all_tests)

    for mod in all_test_mods:
        if hasattr(mod, 'message'):
            print
            print mod.message

if __name__ == '__main__':
    run_all_tests()
