# Supplementary material for: Analyzing the Functional Properties of the Creatine Kinase System with Multiscale ‘Sloppy’ Modeling
Source: PLoS Comput Biol. 2011 Aug 11;7(8):e1002130. doi: 10.1371/journal.pcbi.1002130 (PMC3166207; doi:10.1371/journal.pcbi.1002130)
Supplement: Dataset S1 — Patched SloppyCell Python library. This additional dataset consists of a patched version of the SloppyCell Python library, version 0.8.1, which is required to reproduce all calculations in this manuscript. The package is provided as a zip file. Detailed installation instructions can be found in the zip file. (ZIP) [file pcbi.1002130.s001.zip › SloppyCell_mod_Hannes_Hettling/build/lib.linux-x86_64-2.6/SloppyCell/Testing/test_Ensembles.py]

import unittest

import scipy

from SloppyCell.ReactionNetworks import *

class test_Ensembles(unittest.TestCase):
    def test_PCA(self):
        """
        Test Principle Components Analysis function
        """
        # Generate gaussian set of log parameters with some variation
        #  in how tightly constrained it is
        log_p = scipy.randn(1000, 10)
        log_p[:,4] /= 2.0
        log_p[:,8] *= 5.0

        u,v = Ensembles.PCA_eig_log_params(scipy.exp(log_p))
        # Stiffest direction
        self.assertAlmostEqual(u[0], 4, 0)         # Eigenvalue
        self.assertAlmostEqual(abs(v[4,0]), 1, 2)  # Eigenvector

        # Sloppiest direction
        self.assertAlmostEqual(u[-1], 1/25., 2)
        self.assertAlmostEqual(abs(v[8,-1]), 1, 2)

        # One in the middle
        self.assertAlmostEqual(u[3], 1., 0)


suite = unittest.makeSuite(test_Ensembles)

if __name__ == '__main__':
    unittest.TextTestRunner(verbosity=2).run(suite)
