# Supplementary material for: Analyzing the Functional Properties of the Creatine Kinase System with Multiscale ‘Sloppy’ Modeling
Source: PLoS Comput Biol. 2011 Aug 11;7(8):e1002130. doi: 10.1371/journal.pcbi.1002130 (PMC3166207; doi:10.1371/journal.pcbi.1002130)
Supplement: Dataset S1 — Patched SloppyCell Python library. This additional dataset consists of a patched version of the SloppyCell Python library, version 0.8.1, which is required to reproduce all calculations in this manuscript. The package is provided as a zip file. Detailed installation instructions can be found in the zip file. (ZIP) [file pcbi.1002130.s001.zip › SloppyCell_mod_Hannes_Hettling/build/lib.linux-x86_64-2.6/SloppyCell/Testing/test_Plotting.py]

import unittest

from SloppyCell.ReactionNetworks import *
from TestNetwork import net, m, params

class test_Plotting(unittest.TestCase):
    def test_data_plot(self):
        """Ensure plotting basic data doesn't crash"""
        m.cost(params)
        Plotting.plot_model_data(m)

    def test_results_plot(self):
        """Ensure plotting basic results doesn't crash"""
        m.cost(params)
        Plotting.plot_model_results(m)

# Only run if Plotting available
import SloppyCell
_HAVE_PLOTTING = hasattr(SloppyCell, 'Plotting')
no_plotting_msg = 'Plotting not available.'
if _HAVE_PLOTTING:
    suite = unittest.makeSuite(test_Plotting)
else:
    message = no_plotting_msg
    
if __name__ == '__main__':
    if _HAVE_PLOTTING:
        unittest.main()
    else: 
        print no_plotting_msg
