# Supplementary material for: Analyzing the Functional Properties of the Creatine Kinase System with Multiscale ‘Sloppy’ Modeling
Source: PLoS Comput Biol. 2011 Aug 11;7(8):e1002130. doi: 10.1371/journal.pcbi.1002130 (PMC3166207; doi:10.1371/journal.pcbi.1002130)
Supplement: Dataset S1 — Patched SloppyCell Python library. This additional dataset consists of a patched version of the SloppyCell Python library, version 0.8.1, which is required to reproduce all calculations in this manuscript. The package is provided as a zip file. Detailed installation instructions can be found in the zip file. (ZIP) [file pcbi.1002130.s001.zip › SloppyCell_mod_Hannes_Hettling/build/lib.linux-x86_64-2.6/SloppyCell/Testing/test_SensitivityIC.py]

import unittest

import scipy,copy
from SloppyCell.ReactionNetworks import *

from TestNetwork import net
net = copy.deepcopy(net)
net.setInitialVariableValue('A', 1.0)
net.setInitialVariableValue('B', 2.0)
net.addParameter('xIC',4.0)
net.setInitialVariableValue('x','2.0*exp(xIC)')
net.compile()


class test_SensitivityIC(unittest.TestCase):
    def test_SensitivityIC(self):
        """Test that sensitivity vector is initialized correctly"""
	sensTraj = net.integrateSensitivity(scipy.linspace(0.0,1.0,10))
	x_wrt_A = sensTraj.getVariableTrajectory(('x','A'))[0]
	x_wrt_B = sensTraj.getVariableTrajectory(('x','B'))[0]
	x_wrt_xIC = sensTraj.getVariableTrajectory(('x','xIC'))[0]
	self.assertAlmostEqual(x_wrt_A, 0.0, 8,'Failed on x_wrt_A sensitivity at t=0')
	self.assertAlmostEqual(x_wrt_B, 0.0, 8,'Failed on x_wrt_B sensitivity at t=0')
	self.assertAlmostEqual(x_wrt_xIC, 2.0*scipy.exp(4.0), 8,'Failed on x_wrt_xIC sensitivity at t=0')


suite = unittest.makeSuite(test_SensitivityIC)

if __name__ == '__main__':
    unittest.main()
