# Supplementary material for: Analyzing the Functional Properties of the Creatine Kinase System with Multiscale ‘Sloppy’ Modeling
Source: PLoS Comput Biol. 2011 Aug 11;7(8):e1002130. doi: 10.1371/journal.pcbi.1002130 (PMC3166207; doi:10.1371/journal.pcbi.1002130)
Supplement: Dataset S1 — Patched SloppyCell Python library. This additional dataset consists of a patched version of the SloppyCell Python library, version 0.8.1, which is required to reproduce all calculations in this manuscript. The package is provided as a zip file. Detailed installation instructions can be found in the zip file. (ZIP) [file pcbi.1002130.s001.zip › SloppyCell_mod_Hannes_Hettling/build/lib.linux-x86_64-2.6/SloppyCell/Testing/test_StoichiometryMath.py]

import unittest
import os

import scipy
import SloppyCell.Utility as Utility
from SloppyCell.ReactionNetworks import *

redir=Utility.Redirector()

# Load the stoichiometryMathML example from the SBML semantic test suite.
# To avoid extra dependencies on libsbml, we use verions built by SloppyCell.
from StoichTestNets import stoichMath_net

tlist_stoichMath_net = scipy.array([0] + [0.04*x for x in range(1, 51)])

class test_StoichiometryMath(unittest.TestCase):
    def test_basic(self):
        """ Basic test of stoichiometry math """
        stoichMath_traj = Dynamics.integrate(stoichMath_net, tlist_stoichMath_net,
                                             rtol=scipy.array([1e-7,1e-7]))

        self.assertAlmostEqual(stoichMath_traj.get_var_val('A',0.32), 
                               0.62283185811441, 6)
        self.assertAlmostEqual(stoichMath_traj.get_var_val('A',1.28), 
                               0.0129772159879822, 6)
        self.assertAlmostEqual(stoichMath_traj.get_var_val('A', 1.96), 
                               0.000623972556903647, 6)
        self.assertAlmostEqual(stoichMath_traj.get_var_val('B', 0.16), 
                               0.153505642887153, 6)
        self.assertAlmostEqual(stoichMath_traj.get_var_val('B', 1.84), 
                               0.44697495892817, 6)


    def test_stochastic_integrate_when_stoichMath_present(self):
        """ Test to make sure stochastic integration doesn't occur when stoichMath expressions are used """
        redir.start()
        stoichMath_net.set_stochastic()            
        try:
            self.assertRaises(RuntimeError, stoichMath_net.integrateStochastic(
                tlist_stoichMath_net))
        except RuntimeError:
            pass
        stoichMath_net.set_deterministic()
        messages = redir.stop()
        
 


################################################################################
        
suite = unittest.makeSuite(test_StoichiometryMath)

if __name__ == '__main__':
    unittest.main()
