# Supplementary material for: Analyzing the Functional Properties of the Creatine Kinase System with Multiscale ‘Sloppy’ Modeling
Source: PLoS Comput Biol. 2011 Aug 11;7(8):e1002130. doi: 10.1371/journal.pcbi.1002130 (PMC3166207; doi:10.1371/journal.pcbi.1002130)
Supplement: Dataset S1 — Patched SloppyCell Python library. This additional dataset consists of a patched version of the SloppyCell Python library, version 0.8.1, which is required to reproduce all calculations in this manuscript. The package is provided as a zip file. Detailed installation instructions can be found in the zip file. (ZIP) [file pcbi.1002130.s001.zip › SloppyCell_mod_Hannes_Hettling/build/lib.linux-x86_64-2.6/SloppyCell/Testing/test_TimeDerivs.py]

import unittest

import scipy
from SloppyCell.ReactionNetworks import *

from TestNetwork import net
net = net.copy()
net.setInitialVariableValue('A', 1.0)
net.setInitialVariableValue('B', 2.0)
net.addParameter('xIC',4.0)
net.setInitialVariableValue('x','2.0*exp(xIC)')
net.compile()


class test_TimeDerivs(unittest.TestCase):
    def test_TimeDerivs(self):
        """Test time derivatives of the trajectory and the sensitivity
        trajectory """
        net.add_int_times = False
        # need really finely spaced time points for the finite differencing to
        # work
        times = scipy.linspace(0.0,.001,1000)
        Traj = Dynamics.integrate(net, times, return_derivs=True)
        sensTraj = Dynamics.integrate_sensitivity(net, times, 
                                                  return_derivs=True)

        x_vals = Traj.get_var_traj('x')
        x_vals_deriv = scipy.diff(x_vals)/scipy.diff(Traj.get_times())
        relerror = scipy.linalg.norm(x_vals_deriv-Traj.get_var_traj(('x','time'))[:-1])/scipy.linalg.norm(x_vals_deriv)

        x_vals_wrtA = sensTraj.get_var_traj(('x','A'))
        x_vals_wrtA_deriv = scipy.diff(x_vals_wrtA)/scipy.diff(sensTraj.get_times())

        relerror2 = scipy.linalg.norm(x_vals_wrtA_deriv-sensTraj.get_var_traj(('x','A','time'))[:-1])\
                    /scipy.linalg.norm(x_vals_wrtA_deriv)

        self.assertAlmostEqual(relerror, 0.0, 5, 'Failed on time deriv of x '
                               'in Traj')
        self.assertAlmostEqual(relerror2, 0.0, 5, 'Failed on time deriv of '
                               'sensitivity of x wrt A in sensTraj')

suite = unittest.makeSuite(test_TimeDerivs)

if __name__ == '__main__':
    unittest.main()
