# Supplementary material for: Analyzing the Functional Properties of the Creatine Kinase System with Multiscale ‘Sloppy’ Modeling
Source: PLoS Comput Biol. 2011 Aug 11;7(8):e1002130. doi: 10.1371/journal.pcbi.1002130 (PMC3166207; doi:10.1371/journal.pcbi.1002130)
Supplement: Dataset S1 — Patched SloppyCell Python library. This additional dataset consists of a patched version of the SloppyCell Python library, version 0.8.1, which is required to reproduce all calculations in this manuscript. The package is provided as a zip file. Detailed installation instructions can be found in the zip file. (ZIP) [file pcbi.1002130.s001.zip › SloppyCell_mod_Hannes_Hettling/build/lib.linux-x86_64-2.6/SloppyCell/Testing/test_ToAndFromSBMLFile.py]

import copy
import os
import unittest

from SloppyCell.ReactionNetworks import *
# Check whether we actually have the SBML methods.
_HAVE_SBML = (hasattr(IO, 'to_SBML_file') and hasattr(IO, 'from_SBML_file'))

from TestNetwork import net
net = copy.deepcopy(net)
net.compile()
 
class test_SBMLFunctions(unittest.TestCase):
    def test_ToAndFromSBMLFile(self):
        """Testing the reading and writing of an SBML file from and to a network"""
        filename = 'net.sbml'
	IO.to_SBML_file(net, filename)
	netread = IO.from_SBML_file(filename)
	os.remove(filename)	

no_libsbml_msg = 'libsbml not installed. SBML import and export will not be available!'
if _HAVE_SBML:
    suite = unittest.makeSuite(test_SBMLFunctions)
else:
    message = no_libsbml_msg

if __name__ == '__main__':
    if _HAVE_SBML:
        unittest.main()
    else:
        print no_libsbml_msg
