# Supplementary material for: Analyzing the Functional Properties of the Creatine Kinase System with Multiscale ‘Sloppy’ Modeling
Source: PLoS Comput Biol. 2011 Aug 11;7(8):e1002130. doi: 10.1371/journal.pcbi.1002130 (PMC3166207; doi:10.1371/journal.pcbi.1002130)
Supplement: Dataset S1 — Patched SloppyCell Python library. This additional dataset consists of a patched version of the SloppyCell Python library, version 0.8.1, which is required to reproduce all calculations in this manuscript. The package is provided as a zip file. Detailed installation instructions can be found in the zip file. (ZIP) [file pcbi.1002130.s001.zip › SloppyCell_mod_Hannes_Hettling/build/lib.linux-x86_64-2.6/SloppyCell/Vandermonde/decompHess.py]

import OptimizeSumDets as OSD
try:
    import cluster
except ImportError:
    pass
import clusterScripts
import VdmPairwise as Vdm
import scipy

def getPermList(hess):
    Dmat = Vdm.calcDmat(hess)
    lambdaMat, r2Mat =  Vdm.getLambdaR2(hess,Dmat)
    ctMat, dtMat = Vdm.calcR2mat_Terms(hess, lambdaMat)
    clHess = cluster.HierarchicalClustering(range(len(hess)), lambda x,y: clusterScripts.getDist(x,y,r2Mat/dtMat))
    clHess.getlevel(0.1)
    permList = clusterScripts.FlattenIt(clHess.topo(),r2Mat/dtMat)
    return permList
