# Supplementary material for: Analyzing the Functional Properties of the Creatine Kinase System with Multiscale ‘Sloppy’ Modeling
Source: PLoS Comput Biol. 2011 Aug 11;7(8):e1002130. doi: 10.1371/journal.pcbi.1002130 (PMC3166207; doi:10.1371/journal.pcbi.1002130)
Supplement: Dataset S1 — Patched SloppyCell Python library. This additional dataset consists of a patched version of the SloppyCell Python library, version 0.8.1, which is required to reproduce all calculations in this manuscript. The package is provided as a zip file. Detailed installation instructions can be found in the zip file. (ZIP) [file pcbi.1002130.s001.zip › SloppyCell_mod_Hannes_Hettling/build/src.linux-x86_64-2.6/misc_cmodule.c]

/* File: misc_cmodule.c
 * This file is auto-generated with f2py (version:2).
 * f2py is a Fortran to Python Interface Generator (FPIG), Second Edition,
 * written by Pearu Peterson <pearu@cens.ioc.ee>.
 * See http://cens.ioc.ee/projects/f2py2e/
 * Generation date: Tue Jul 27 14:02:52 2010
 * $Revision:$
 * $Date:$
 * Do not edit this file directly unless you know what you are doing!!!
 */
#ifdef __cplusplus
extern "C" {
#endif

/*********************** See f2py2e/cfuncs.py: includes ***********************/
#include "Python.h"
#include "fortranobject.h"
/*need_includes0*/

/**************** See f2py2e/rules.py: mod_rules['modulebody'] ****************/
static PyObject *misc_c_error;
static PyObject *misc_c_module;

/*********************** See f2py2e/cfuncs.py: typedefs ***********************/
/*need_typedefs*/

/****************** See f2py2e/cfuncs.py: typedefs_generated ******************/
/*need_typedefs_generated*/

/********************** See f2py2e/cfuncs.py: cppmacros **********************/
#if defined(PREPEND_FORTRAN)
#if defined(NO_APPEND_FORTRAN)
#if defined(UPPERCASE_FORTRAN)
#define F_FUNC(f,F) _##F
#else
#define F_FUNC(f,F) _##f
#endif
#else
#if defined(UPPERCASE_FORTRAN)
#define F_FUNC(f,F) _##F##_
#else
#define F_FUNC(f,F) _##f##_
#endif
#endif
#else
#if defined(NO_APPEND_FORTRAN)
#if defined(UPPERCASE_FORTRAN)
#define F_FUNC(f,F) F
#else
#define F_FUNC(f,F) f
#endif
#else
#if defined(UPPERCASE_FORTRAN)
#define F_FUNC(f,F) F##_
#else
#define F_FUNC(f,F) f##_
#endif
#endif
#endif
#if defined(UNDERSCORE_G77)
#define F_FUNC_US(f,F) F_FUNC(f##_,F##_)
#else
#define F_FUNC_US(f,F) F_FUNC(f,F)
#endif

#ifdef DEBUGCFUNCS
#define CFUNCSMESS(mess) fprintf(stderr,"debug-capi:"mess);
#define CFUNCSMESSPY(mess,obj) CFUNCSMESS(mess) \
  PyObject_Print((PyObject *)obj,stderr,Py_PRINT_RAW);\
  fprintf(stderr,"\n");
#else
#define CFUNCSMESS(mess)
#define CFUNCSMESSPY(mess,obj)
#endif

#define max(a,b) ((a > b) ? (a) : (b))
#define min(a,b) ((a < b) ? (a) : (b))
#ifndef MAX
#define MAX(a,b) ((a > b) ? (a) : (b))
#endif
#ifndef MIN
#define MIN(a,b) ((a < b) ? (a) : (b))
#endif


/************************ See f2py2e/cfuncs.py: cfuncs ************************/
static int double_from_pyobj(double* v,PyObject *obj,const char *errmess) {
  PyObject* tmp = NULL;
  if (PyFloat_Check(obj)) {
#ifdef __sgi
    *v = PyFloat_AsDouble(obj);
#else
    *v = PyFloat_AS_DOUBLE(obj);
#endif
    return 1;
  }
  tmp = PyNumber_Float(obj);
  if (tmp) {
#ifdef __sgi
    *v = PyFloat_AsDouble(tmp);
#else
    *v = PyFloat_AS_DOUBLE(tmp);
#endif
    Py_DECREF(tmp);
    return 1;
  }
  if (PyComplex_Check(obj))
    tmp = PyObject_GetAttrString(obj,"real");
  else if (PyString_Check(obj))
    /*pass*/;
  else if (PySequence_Check(obj))
    tmp = PySequence_GetItem(obj,0);
  if (tmp) {
    PyErr_Clear();
    if (double_from_pyobj(v,tmp,errmess)) {Py_DECREF(tmp); return 1;}
    Py_DECREF(tmp);
  }
  {
    PyObject* err = PyErr_Occurred();
    if (err==NULL) err = misc_c_error;
    PyErr_SetString(err,errmess);
  }
  return 0;
}


/********************* See f2py2e/cfuncs.py: userincludes *********************/
/*need_userincludes*/

/********************* See f2py2e/capi_rules.py: usercode *********************/


/* See f2py2e/rules.py */
extern double log_gaussian_prior_integrand(double,double,double,double,double,double,double,double);
/*eof externroutines*/

/******************** See f2py2e/capi_rules.py: usercode1 ********************/


/******************* See f2py2e/cb_rules.py: buildcallback *******************/
/*need_callbacks*/

/*********************** See f2py2e/rules.py: buildapi ***********************/

/************************ log_gaussian_prior_integrand ************************/
static char doc_f2py_rout_misc_c_log_gaussian_prior_integrand[] = "\
Function signature:\n\
  res = log_gaussian_prior_integrand(u,ak,bk,mulB,siglB,T,B_best,lB_best)\n\
Required arguments:\n"
"  u : input float\n"
"  ak : input float\n"
"  bk : input float\n"
"  mulB : input float\n"
"  siglB : input float\n"
"  T : input float\n"
"  B_best : input float\n"
"  lB_best : input float\n"
"Return objects:\n"
"  res : float";
/* extern double log_gaussian_prior_integrand(double,double,double,double,double,double,double,double); */
static PyObject *f2py_rout_misc_c_log_gaussian_prior_integrand(const PyObject *capi_self,
                           PyObject *capi_args,
                           PyObject *capi_keywds,
                           double (*f2py_func)(double,double,double,double,double,double,double,double)) {
  PyObject * volatile capi_buildvalue = NULL;
  volatile int f2py_success = 1;
/*decl*/

  double log_gaussian_prior_integrand_return_value=0;
  double u = 0;
  PyObject *u_capi = Py_None;
  double ak = 0;
  PyObject *ak_capi = Py_None;
  double bk = 0;
  PyObject *bk_capi = Py_None;
  double mulB = 0;
  PyObject *mulB_capi = Py_None;
  double siglB = 0;
  PyObject *siglB_capi = Py_None;
  double T = 0;
  PyObject *T_capi = Py_None;
  double B_best = 0;
  PyObject *B_best_capi = Py_None;
  double lB_best = 0;
  PyObject *lB_best_capi = Py_None;
  static char *capi_kwlist[] = {"u","ak","bk","mulB","siglB","T","B_best","lB_best",NULL};

/*routdebugenter*/
#ifdef F2PY_REPORT_ATEXIT
f2py_start_clock();
#endif
  if (!PyArg_ParseTupleAndKeywords(capi_args,capi_keywds,\
    "OOOOOOOO:misc_c.log_gaussian_prior_integrand",\
    capi_kwlist,&u_capi,&ak_capi,&bk_capi,&mulB_capi,&siglB_capi,&T_capi,&B_best_capi,&lB_best_capi))
    return NULL;
/*frompyobj*/
  /* Processing variable mulB */
    f2py_success = double_from_pyobj(&mulB,mulB_capi,"misc_c.log_gaussian_prior_integrand() 4th argument (mulB) can't be converted to double");
  if (f2py_success) {
  /* Processing variable B_best */
    f2py_success = double_from_pyobj(&B_best,B_best_capi,"misc_c.log_gaussian_prior_integrand() 7th argument (B_best) can't be converted to double");
  if (f2py_success) {
  /* Processing variable bk */
    f2py_success = double_from_pyobj(&bk,bk_capi,"misc_c.log_gaussian_prior_integrand() 3rd argument (bk) can't be converted to double");
  if (f2py_success) {
  /* Processing variable u */
    f2py_success = double_from_pyobj(&u,u_capi,"misc_c.log_gaussian_prior_integrand() 1st argument (u) can't be converted to double");
  if (f2py_success) {
  /* Processing variable T */
    f2py_success = double_from_pyobj(&T,T_capi,"misc_c.log_gaussian_prior_integrand() 6th argument (T) can't be converted to double");
  if (f2py_success) {
  /* Processing variable lB_best */
    f2py_success = double_from_pyobj(&lB_best,lB_best_capi,"misc_c.log_gaussian_prior_integrand() 8th argument (lB_best) can't be converted to double");
  if (f2py_success) {
  /* Processing variable siglB */
    f2py_success = double_from_pyobj(&siglB,siglB_capi,"misc_c.log_gaussian_prior_integrand() 5th argument (siglB) can't be converted to double");
  if (f2py_success) {
  /* Processing variable ak */
    f2py_success = double_from_pyobj(&ak,ak_capi,"misc_c.log_gaussian_prior_integrand() 2nd argument (ak) can't be converted to double");
  if (f2py_success) {
/*end of frompyobj*/
#ifdef F2PY_REPORT_ATEXIT
f2py_start_call_clock();
#endif
/*callfortranroutine*/
  log_gaussian_prior_integrand_return_value = (*f2py_func)(u,ak,bk,mulB,siglB,T,B_best,lB_best);
if (PyErr_Occurred())
  f2py_success = 0;
#ifdef F2PY_REPORT_ATEXIT
f2py_stop_call_clock();
#endif
/*end of callfortranroutine*/
    if (f2py_success) {
/*pyobjfrom*/
/*end of pyobjfrom*/
    CFUNCSMESS("Building return value.\n");
    capi_buildvalue = Py_BuildValue("d",log_gaussian_prior_integrand_return_value);
/*closepyobjfrom*/
/*end of closepyobjfrom*/
    } /*if (f2py_success) after callfortranroutine*/
/*cleanupfrompyobj*/
  } /*if (f2py_success) of ak*/
  /* End of cleaning variable ak */
  } /*if (f2py_success) of siglB*/
  /* End of cleaning variable siglB */
  } /*if (f2py_success) of lB_best*/
  /* End of cleaning variable lB_best */
  } /*if (f2py_success) of T*/
  /* End of cleaning variable T */
  } /*if (f2py_success) of u*/
  /* End of cleaning variable u */
  } /*if (f2py_success) of bk*/
  /* End of cleaning variable bk */
  } /*if (f2py_success) of B_best*/
  /* End of cleaning variable B_best */
  } /*if (f2py_success) of mulB*/
  /* End of cleaning variable mulB */
/*end of cleanupfrompyobj*/
  if (capi_buildvalue == NULL) {
/*routdebugfailure*/
  } else {
/*routdebugleave*/
  }
  CFUNCSMESS("Freeing memory.\n");
/*freemem*/
#ifdef F2PY_REPORT_ATEXIT
f2py_stop_clock();
#endif
  return capi_buildvalue;
}
/******************** end of log_gaussian_prior_integrand ********************/
/*eof body*/

/******************* See f2py2e/f90mod_rules.py: buildhooks *******************/
/*need_f90modhooks*/

/************** See f2py2e/rules.py: module_rules['modulebody'] **************/

/******************* See f2py2e/common_rules.py: buildhooks *******************/

/*need_commonhooks*/

/**************************** See f2py2e/rules.py ****************************/

static FortranDataDef f2py_routine_defs[] = {
  {"log_gaussian_prior_integrand",-1,{{-1}},0,(char *)log_gaussian_prior_integrand,(f2py_init_func)f2py_rout_misc_c_log_gaussian_prior_integrand,doc_f2py_rout_misc_c_log_gaussian_prior_integrand},

/*eof routine_defs*/
  {NULL}
};

static PyMethodDef f2py_module_methods[] = {

  {NULL,NULL}
};

PyMODINIT_FUNC initmisc_c(void) {
  int i;
  PyObject *m,*d, *s;
  m = misc_c_module = Py_InitModule("misc_c", f2py_module_methods);
  PyFortran_Type.ob_type = &PyType_Type;
  import_array();
  if (PyErr_Occurred())
    {PyErr_SetString(PyExc_ImportError, "can't initialize module misc_c (failed to import numpy)"); return;}
  d = PyModule_GetDict(m);
  s = PyString_FromString("$Revision: $");
  PyDict_SetItemString(d, "__version__", s);
  s = PyString_FromString("This module 'misc_c' is auto-generated with f2py (version:2).\nFunctions:\n"
"  res = log_gaussian_prior_integrand(u,ak,bk,mulB,siglB,T,B_best,lB_best)\n"
".");
  PyDict_SetItemString(d, "__doc__", s);
  misc_c_error = PyErr_NewException ("misc_c.error", NULL, NULL);
  Py_DECREF(s);
  for(i=0;f2py_routine_defs[i].name!=NULL;i++)
    PyDict_SetItemString(d, f2py_routine_defs[i].name,PyFortranObject_NewAsAttr(&f2py_routine_defs[i]));

/*eof initf2pywraphooks*/
/*eof initf90modhooks*/

/*eof initcommonhooks*/


#ifdef F2PY_REPORT_ATEXIT
  if (! PyErr_Occurred())
    on_exit(f2py_report_on_exit,(void*)"misc_c");
#endif

}
#ifdef __cplusplus
}
#endif
