# Supplementary material for: Analyzing the Functional Properties of the Creatine Kinase System with Multiscale ‘Sloppy’ Modeling
Source: PLoS Comput Biol. 2011 Aug 11;7(8):e1002130. doi: 10.1371/journal.pcbi.1002130 (PMC3166207; doi:10.1371/journal.pcbi.1002130)
Supplement: Dataset S1 — Patched SloppyCell Python library. This additional dataset consists of a patched version of the SloppyCell Python library, version 0.8.1, which is required to reproduce all calculations in this manuscript. The package is provided as a zip file. Detailed installation instructions can be found in the zip file. (ZIP) [file pcbi.1002130.s001.zip › SloppyCell_mod_Hannes_Hettling/daskr.pyf]

python module daskr__user__routines 
    interface daskr_user_interface 
        subroutine res(t,y,yprime,cj,residual,ires,rpar,ipar)
            double precision intent(in) :: t
            double precision intent(in), dimension(ipar[0]) :: y
            double precision intent(in), dimension(ipar[0]) :: yprime
            double precision intent(hide) :: cj
            double precision intent(out), dimension(ipar[0]) :: residual
            integer intent(hide) :: ires
            double precision intent(in), dimension(ipar[1]) :: rpar
            ! This has been set equal to (neq, len(rpar)) in the daskr call
            integer dimension(2), intent(hide) :: ipar
        end subroutine res
        subroutine jac(t,y,yprime,pd,cj,rpar,ipar)
            double precision intent(in) :: t
            double precision intent(in), dimension(ipar[0]) :: y
            double precision intent(in), dimension(ipar[0]) :: yprime
            double precision intent(out), dimension(ipar[0],ipar[0]) :: pd
            double precision intent(in) :: cj
            double precision intent(in), dimension(ipar[1]) :: rpar
            ! This has been set equal to (neq, len(rpar)) in the daskr call
            integer dimension(2), intent(hide) :: ipar
        end subroutine jac
        subroutine psol() ! support not implemented
        end subroutine psol
        subroutine rt(neq,t,y,yp,nrt,r0,rpar,ipar)
            integer intent(hide) :: neq
            double precision intent(in) :: t
            double precision intent(in), dimension(ipar[0]) :: y
            double precision intent(in), dimension(ipar[0]) :: yp
            integer intent(hide) :: nrt
            double precision intent(out), dimension(nrt) :: r0
            double precision intent(in), dimension(ipar[1]) :: rpar
            ! This has been set equal to (neq, len(rpar)) in the daskr call
            integer dimension(2), intent(hide) :: ipar
        end subroutine rt
    end interface daskr_user_interface
end python module daskr__user__routines

python module _daskr
interface
    subroutine ddaskr(res,neq,t,y,yprime,tout,info,rtol,atol,idid,rwork,lrw,iwork,liw,rpar,ipar,jac,psol,rt,nrt,jroot) ! in :_daskr:daskr.f
        double precision intent(in,out) :: t
        double precision intent(in) :: tout
        double precision intent(in,out,copy), dimension(neq) :: y
        double precision intent(in,out,copy), dimension(neq) :: yprime
        integer intent(in), dimension(20) :: info
        double precision intent(in,copy), dimension(neq) :: rtol
        double precision intent(in,copy), dimension(neq) :: atol
        integer intent(out) :: idid
        integer intent(hide), depend(y) :: neq = len(y)
        double precision dimension(lrw) :: rwork
        integer intent(hide), depend(rwork) :: lrw=len(rwork)
        integer dimension(liw) :: iwork
        integer intent(hide), depend(iwork) :: liw=len(iwork)
        ! We need rpar for passing _cpointer
        double precision intent(in), dimension(ipar[1]) :: rpar
        ! We'll use ipar to store neq and len(rpar)
        ! This will have to be made correct in daeint
        integer intent(in), dimension(2) :: ipar
        integer intent(in) :: nrt
        ! We can't have size zero arrays, so we need to set a minimum of 1 here
        integer intent(out), dimension(MAX(1, nrt)) :: jroot
        use daskr__user__routines
        external res
        external jac
        external psol
        external rt
    end subroutine daskr
end interface 
end python module _daskr
