# Supplementary material for: Analyzing the Functional Properties of the Creatine Kinase System with Multiscale ‘Sloppy’ Modeling
Source: PLoS Comput Biol. 2011 Aug 11;7(8):e1002130. doi: 10.1371/journal.pcbi.1002130 (PMC3166207; doi:10.1371/journal.pcbi.1002130)
Supplement: Dataset S1 — Patched SloppyCell Python library. This additional dataset consists of a patched version of the SloppyCell Python library, version 0.8.1, which is required to reproduce all calculations in this manuscript. The package is provided as a zip file. Detailed installation instructions can be found in the zip file. (ZIP) [file pcbi.1002130.s001.zip › SloppyCell_mod_Hannes_Hettling/ddaskr/daux.f]

*DECK D1MACH
      DOUBLE PRECISION FUNCTION D1MACH (IDUMMY)
C***BEGIN PROLOGUE  D1MACH
C***PURPOSE  Compute the unit roundoff of the machine.
C***CATEGORY  R1
C***TYPE      DOUBLE PRECISION (R1MACH-S, D1MACH-D)
C***KEYWORDS  MACHINE CONSTANTS
C***AUTHOR  Hindmarsh, Alan C., (LLNL)
C***DESCRIPTION
C *Usage:
C        DOUBLE PRECISION  A, D1MACH
C        A = D1MACH(idummy)  [The argument is ignored.]
C
C *Function Return Values:
C     A : the unit roundoff of the machine.
C
C *Description:
C     The unit roundoff is defined as the smallest positive machine
C     number u such that  1.0 + u .ne. 1.0.  This is computed by D1MACH
C     in a machine-independent manner.
C
C***REFERENCES  (NONE)
C***ROUTINES CALLED  DUMSUM
C***REVISION HISTORY  (YYYYMMDD)
C   19930216  DATE WRITTEN
C   19930818  Added SLATEC-format prologue.  (FNF)
C   20030707  Added DUMSUM to force normal storage of COMP.  (ACH)
C***END PROLOGUE  D1MACH
C
      INTEGER IDUMMY
      DOUBLE PRECISION U, COMP
C***FIRST EXECUTABLE STATEMENT  D1MACH
      U = 1.0D0
 10   U = U*0.5D0
      CALL DUMSUM(1.0D0, U, COMP)
      IF (COMP .NE. 1.0D0) GO TO 10
      D1MACH = U*2.0D0
      RETURN
C----------------------- End of Function D1MACH ------------------------
      END
      SUBROUTINE DUMSUM(A,B,C)
C     Routine to force normal storing of A + B, for D1MACH.
      DOUBLE PRECISION A, B, C
      C = A + B
      RETURN
      END
*DECK XERRWD
      SUBROUTINE XERRWD (MSG, NMES, NERR, LEVEL, NI, I1, I2, NR, R1, R2)
C***BEGIN PROLOGUE  XERRWD
C***SUBSIDIARY
C***PURPOSE  Write error message with values.
C***LIBRARY   MATHLIB
C***CATEGORY  R3C
C***TYPE      DOUBLE PRECISION (XERRWV-S, XERRWD-D)
C***AUTHOR  Hindmarsh, Alan C., (LLNL)
C***DESCRIPTION
C
C  Subroutines XERRWD, XSETF, XSETUN, and the function routine IXSAV,
C  as given here, constitute a simplified version of the SLATEC error
C  handling package.
C
C  All arguments are input arguments.
C
C  MSG    = The message (character array).
C  NMES   = The length of MSG (number of characters).
C  NERR   = The error number (not used).
C  LEVEL  = The error level..
C           0 or 1 means recoverable (control returns to caller).
C           2 means fatal (run is aborted--see note below).
C  NI     = Number of integers (0, 1, or 2) to be printed with message.
C  I1,I2  = Integers to be printed, depending on NI.
C  NR     = Number of reals (0, 1, or 2) to be printed with message.
C  R1,R2  = Reals to be printed, depending on NR.
C
C  Note..  this routine is machine-dependent and specialized for use
C  in limited context, in the following ways..
C  1. The argument MSG is assumed to be of type CHARACTER, and
C     the message is printed with a format of (1X,A).
C  2. The message is assumed to take only one line.
C     Multi-line messages are generated by repeated calls.
C  3. If LEVEL = 2, control passes to the statement   STOP
C     to abort the run.  This statement may be machine-dependent.
C  4. R1 and R2 are assumed to be in double precision and are printed
C     in D21.13 format.
C
C***ROUTINES CALLED  IXSAV
C***REVISION HISTORY  (YYMMDD)
C   920831  DATE WRITTEN
C   921118  Replaced MFLGSV/LUNSAV by IXSAV. (ACH)
C   930329  Modified prologue to SLATEC format. (FNF)
C   930407  Changed MSG from CHARACTER*1 array to variable. (FNF)
C   930922  Minor cosmetic change. (FNF)
C***END PROLOGUE  XERRWD
C
C*Internal Notes:
C
C For a different default logical unit number, IXSAV (or a subsidiary
C routine that it calls) will need to be modified.
C For a different run-abort command, change the statement following
C statement 100 at the end.
C-----------------------------------------------------------------------
C Subroutines called by XERRWD.. None
C Function routine called by XERRWD.. IXSAV
C-----------------------------------------------------------------------
C**End
C
C  Declare arguments.
C
      DOUBLE PRECISION R1, R2
      INTEGER NMES, NERR, LEVEL, NI, I1, I2, NR
      CHARACTER*(*) MSG
C
C  Declare local variables.
C
      INTEGER LUNIT, IXSAV, MESFLG
C
C  Get logical unit number and message print flag.
C
C***FIRST EXECUTABLE STATEMENT  XERRWD
      LUNIT = IXSAV (1, 0, .FALSE.)
      MESFLG = IXSAV (2, 0, .FALSE.)
      IF (MESFLG .EQ. 0) GO TO 100
C
C  Write the message.
C
      WRITE (LUNIT,10)  MSG
 10   FORMAT(1X,A)
      IF (NI .EQ. 1) WRITE (LUNIT, 20) I1
 20   FORMAT(6X,'In above message,  I1 =',I10)
      IF (NI .EQ. 2) WRITE (LUNIT, 30) I1,I2
 30   FORMAT(6X,'In above message,  I1 =',I10,3X,'I2 =',I10)
      IF (NR .EQ. 1) WRITE (LUNIT, 40) R1
 40   FORMAT(6X,'In above message,  R1 =',D21.13)
      IF (NR .EQ. 2) WRITE (LUNIT, 50) R1,R2
 50   FORMAT(6X,'In above,  R1 =',D21.13,3X,'R2 =',D21.13)
C
C  Abort the run if LEVEL = 2.
C
 100  IF (LEVEL .NE. 2) RETURN
      STOP
C----------------------- End of Subroutine XERRWD ----------------------
      END
*DECK XSETF
      SUBROUTINE XSETF (MFLAG)
C***BEGIN PROLOGUE  XSETF
C***PURPOSE  Reset the error print control flag.
C***LIBRARY   MATHLIB
C***CATEGORY  R3A
C***TYPE      ALL (XSETF-A)
C***KEYWORDS  ERROR CONTROL
C***AUTHOR  Hindmarsh, Alan C., (LLNL)
C***DESCRIPTION
C
C   XSETF sets the error print control flag to MFLAG:
C      MFLAG=1 means print all messages (the default).
C      MFLAG=0 means no printing.
C
C***SEE ALSO  XERMSG, XERRWD, XERRWV
C***REFERENCES  (NONE)
C***ROUTINES CALLED  IXSAV
C***REVISION HISTORY  (YYMMDD)
C   921118  DATE WRITTEN
C   930329  Added SLATEC format prologue. (FNF)
C   930407  Corrected SEE ALSO section. (FNF)
C   930922  Made user-callable, and other cosmetic changes. (FNF)
C***END PROLOGUE  XSETF
C
C Subroutines called by XSETF.. None
C Function routine called by XSETF.. IXSAV
C-----------------------------------------------------------------------
C**End
      INTEGER MFLAG, JUNK, IXSAV
C
C***FIRST EXECUTABLE STATEMENT  XSETF
      IF (MFLAG .EQ. 0 .OR. MFLAG .EQ. 1) JUNK = IXSAV (2,MFLAG,.TRUE.)
      RETURN
C----------------------- End of Subroutine XSETF -----------------------
      END
*DECK XSETUN
      SUBROUTINE XSETUN (LUN)
C***BEGIN PROLOGUE  XSETUN
C***PURPOSE  Reset the logical unit number for error messages.
C***LIBRARY   MATHLIB
C***CATEGORY  R3B
C***TYPE      ALL (XSETUN-A)
C***KEYWORDS  ERROR CONTROL
C***DESCRIPTION
C
C   XSETUN sets the logical unit number for error messages to LUN.
C
C***AUTHOR  Hindmarsh, Alan C., (LLNL)
C***SEE ALSO  XERMSG, XERRWD, XERRWV
C***REFERENCES  (NONE)
C***ROUTINES CALLED  IXSAV
C***REVISION HISTORY  (YYMMDD)
C   921118  DATE WRITTEN
C   930329  Added SLATEC format prologue. (FNF)
C   930407  Corrected SEE ALSO section. (FNF)
C   930922  Made user-callable, and other cosmetic changes. (FNF)
C***END PROLOGUE  XSETUN
C
C Subroutines called by XSETUN.. None
C Function routine called by XSETUN.. IXSAV
C-----------------------------------------------------------------------
C**End
      INTEGER LUN, JUNK, IXSAV
C
C***FIRST EXECUTABLE STATEMENT  XSETUN
      IF (LUN .GT. 0) JUNK = IXSAV (1,LUN,.TRUE.)
      RETURN
C----------------------- End of Subroutine XSETUN ----------------------
      END
*DECK IXSAV
      INTEGER FUNCTION IXSAV (IPAR, IVALUE, ISET)
C***BEGIN PROLOGUE  IXSAV
C***SUBSIDIARY
C***PURPOSE  Save and recall error message control parameters.
C***LIBRARY   MATHLIB
C***CATEGORY  R3C
C***TYPE      ALL (IXSAV-A)
C***AUTHOR  Hindmarsh, Alan C., (LLNL)
C***DESCRIPTION
C
C  IXSAV saves and recalls one of two error message parameters:
C    LUNIT, the logical unit number to which messages are printed, and
C    MESFLG, the message print flag.
C  This is a modification of the SLATEC library routine J4SAVE.
C
C  Saved local variables..
C   LUNIT  = Logical unit number for messages.
C   LUNDEF = Default logical unit number, data-loaded to 6 below
C            (may be machine-dependent).
C   MESFLG = Print control flag..
C            1 means print all messages (the default).
C            0 means no printing.
C
C  On input..
C    IPAR   = Parameter indicator (1 for LUNIT, 2 for MESFLG).
C    IVALUE = The value to be set for the parameter, if ISET = .TRUE.
C    ISET   = Logical flag to indicate whether to read or write.
C             If ISET = .TRUE., the parameter will be given
C             the value IVALUE.  If ISET = .FALSE., the parameter
C             will be unchanged, and IVALUE is a dummy argument.
C
C  On return..
C    IXSAV = The (old) value of the parameter.
C
C***SEE ALSO  XERMSG, XERRWD, XERRWV
C***ROUTINES CALLED  NONE
C***REVISION HISTORY  (YYMMDD)
C   921118  DATE WRITTEN
C   930329  Modified prologue to SLATEC format. (FNF)
C   941025  Minor modification re default unit number. (ACH)
C***END PROLOGUE  IXSAV
C
C**End
      LOGICAL ISET
      INTEGER IPAR, IVALUE
C-----------------------------------------------------------------------
      INTEGER LUNIT, LUNDEF, MESFLG
C-----------------------------------------------------------------------
C The following Fortran-77 declaration is to cause the values of the
C listed (local) variables to be saved between calls to this routine.
C-----------------------------------------------------------------------
      SAVE LUNIT, LUNDEF, MESFLG
      DATA LUNIT/-1/, LUNDEF/6/, MESFLG/1/
C
C***FIRST EXECUTABLE STATEMENT  IXSAV
      IF (IPAR .EQ. 1) THEN
        IF (LUNIT .EQ. -1) LUNIT = LUNDEF
        IXSAV = LUNIT
        IF (ISET) LUNIT = IVALUE
        ENDIF
C
      IF (IPAR .EQ. 2) THEN
        IXSAV = MESFLG
        IF (ISET) MESFLG = IVALUE
        ENDIF
C
      RETURN
C----------------------- End of Function IXSAV -------------------------
      END
