# Supplementary material for: Analyzing the Functional Properties of the Creatine Kinase System with Multiscale ‘Sloppy’ Modeling
Source: PLoS Comput Biol. 2011 Aug 11;7(8):e1002130. doi: 10.1371/journal.pcbi.1002130 (PMC3166207; doi:10.1371/journal.pcbi.1002130)
Supplement: Dataset S1 — Patched SloppyCell Python library. This additional dataset consists of a patched version of the SloppyCell Python library, version 0.8.1, which is required to reproduce all calculations in this manuscript. The package is provided as a zip file. Detailed installation instructions can be found in the zip file. (ZIP) [file pcbi.1002130.s001.zip › SloppyCell_mod_Hannes_Hettling/ddaskr/ddaskr.f]

      SUBROUTINE DDASKR (RES, NEQ, T, Y, YPRIME, TOUT, INFO, RTOL, ATOL,
     *   IDID, RWORK, LRW, IWORK, LIW, RPAR, IPAR, JAC, PSOL,
     *   RT, NRT, JROOT)
C
C***BEGIN PROLOGUE  DDASKR
C***REVISION HISTORY  (YYMMDD)
C   020815  DATE WRITTEN   
C   021105  Changed yprime argument in DRCHEK calls to YPRIME.
C   021217  Modified error return for zeros found too close together.
C   021217  Added root direction output in JROOT.
C   040518  Changed adjustment to X2 in Subr. DROOTS.
C   050511  Revised stopping tests in statements 530 - 580; reordered
C           to test for tn at tstop before testing for tn past tout.
C   060712  In DMATD, changed minimum D.Q. increment to 1/EWT(j).
C***CATEGORY NO.  I1A2
C***KEYWORDS  DIFFERENTIAL/ALGEBRAIC, BACKWARD DIFFERENTIATION FORMULAS,
C             IMPLICIT DIFFERENTIAL SYSTEMS, KRYLOV ITERATION
C***AUTHORS   Linda R. Petzold, Peter N. Brown, Alan C. Hindmarsh, and
C                  Clement W. Ulrich
C             Center for Computational Sciences & Engineering, L-316
C             Lawrence Livermore National Laboratory
C             P.O. Box 808,
C             Livermore, CA 94551
C***PURPOSE  This code solves a system of differential/algebraic 
C            equations of the form 
C               G(t,y,y') = 0 , 
C            using a combination of Backward Differentiation Formula 
C            (BDF) methods and a choice of two linear system solution 
C            methods: direct (dense or band) or Krylov (iterative).
C            This version is in double precision.
C-----------------------------------------------------------------------
C***DESCRIPTION
C
C *Usage:
C
C      IMPLICIT DOUBLE PRECISION(A-H,O-Z)
C      INTEGER NEQ, INFO(N), IDID, LRW, LIW, IWORK(LIW), IPAR(*)
C      DOUBLE PRECISION T, Y(*), YPRIME(*), TOUT, RTOL(*), ATOL(*),
C         RWORK(LRW), RPAR(*)
C      EXTERNAL RES, JAC, PSOL, RT
C
C      CALL DDASKR (RES, NEQ, T, Y, YPRIME, TOUT, INFO, RTOL, ATOL,
C     *             IDID, RWORK, LRW, IWORK, LIW, RPAR, IPAR, JAC, PSOL,
C     *             RT, NRT, JROOT)
C
C  Quantities which may be altered by the code are:
C     T, Y(*), YPRIME(*), INFO(1), RTOL, ATOL, IDID, RWORK(*), IWORK(*)
C
C
C *Arguments:
C
C  RES:EXT          This is the name of a subroutine which you
C                   provide to define the residual function G(t,y,y')
C                   of the differential/algebraic system.
C
C  NEQ:IN           This is the number of equations in the system.
C
C  T:INOUT          This is the current value of the independent 
C                   variable.
C
C  Y(*):INOUT       This array contains the solution components at T.
C
C  YPRIME(*):INOUT  This array contains the derivatives of the solution
C                   components at T.
C
C  TOUT:IN          This is a point at which a solution is desired.
C
C  INFO(N):IN       This is an integer array used to communicate details
C                   of how the solution is to be carried out, such as
C                   tolerance type, matrix structure, step size and
C                   order limits, and choice of nonlinear system method.
C                   N must be at least 20.
C
C  RTOL,ATOL:INOUT  These quantities represent absolute and relative
C                   error tolerances (on local error) which you provide
C                   to indicate how accurately you wish the solution to
C                   be computed.  You may choose them to be both scalars
C                   or else both arrays of length NEQ.
C
C  IDID:OUT         This integer scalar is an indicator reporting what
C                   the code did.  You must monitor this variable to
C                   decide what action to take next.
C
C  RWORK:WORK       A real work array of length LRW which provides the
C                   code with needed storage space.
C
C  LRW:IN           The length of RWORK.
C
C  IWORK:WORK       An integer work array of length LIW which provides
C                   the code with needed storage space.
C
C  LIW:IN           The length of IWORK.
C
C  RPAR,IPAR:IN     These are real and integer parameter arrays which
C                   you can use for communication between your calling
C                   program and the RES, JAC, and PSOL subroutines.
C
C  JAC:EXT          This is the name of a subroutine which you may
C                   provide (optionally) for calculating Jacobian 
C                   (partial derivative) data involved in solving linear
C                   systems within DDASKR.
C
C  PSOL:EXT         This is the name of a subroutine which you must
C                   provide for solving linear systems if you selected
C                   a Krylov method.  The purpose of PSOL is to solve
C                   linear systems involving a left preconditioner P.
C
C  RT:EXT           This is the name of the subroutine for defining
C                   constraint functions Ri(T,Y,Y')) whose roots are
C                   desired during the integration.  This name must be
C                   declared external in the calling program.
C
C  NRT:IN           This is the number of constraint functions
C                   Ri(T,Y,Y').  If there are no constraints, set
C                   NRT = 0, and pass a dummy name for RT.
C
C  JROOT:OUT        This is an integer array of length NRT for output
C                   of root information.
C
C *Overview
C
C  The DDASKR solver uses the backward differentiation formulas of
C  orders one through five to solve a system of the form G(t,y,y') = 0
C  for y = Y and y' = YPRIME.  Values for Y and YPRIME at the initial 
C  time must be given as input.  These values should be consistent, 
C  that is, if T, Y, YPRIME are the given initial values, they should 
C  satisfy G(T,Y,YPRIME) = 0.  However, if consistent values are not
C  known, in many cases you can have DDASKR solve for them -- see
C  INFO(11). (This and other options are described in detail below.)
C
C  Normally, DDASKR solves the system from T to TOUT.  It is easy to
C  continue the solution to get results at additional TOUT.  This is
C  the interval mode of operation.  Intermediate results can also be
C  obtained easily by specifying INFO(3).
C
C  On each step taken by DDASKR, a sequence of nonlinear algebraic  
C  systems arises.  These are solved by one of two types of
C  methods:
C    * a Newton iteration with a direct method for the linear
C      systems involved (INFO(12) = 0), or
C    * a Newton iteration with a preconditioned Krylov iterative 
C      method for the linear systems involved (INFO(12) = 1).
C
C  The direct method choices are dense and band matrix solvers, 
C  with either a user-supplied or an internal difference quotient 
C  Jacobian matrix, as specified by INFO(5) and INFO(6).
C  In the band case, INFO(6) = 1, you must supply half-bandwidths
C  in IWORK(1) and IWORK(2).
C
C  The Krylov method is the Generalized Minimum Residual (GMRES) 
C  method, in either complete or incomplete form, and with 
C  scaling and preconditioning.  The method is implemented
C  in an algorithm called SPIGMR.  Certain options in the Krylov 
C  method case are specified by INFO(13) and INFO(15).
C
C  If the Krylov method is chosen, you may supply a pair of routines,
C  JAC and PSOL, to apply preconditioning to the linear system.
C  If the system is A*x = b, the matrix is A = dG/dY + CJ*dG/dYPRIME
C  (of order NEQ).  This system can then be preconditioned in the form
C  (P-inverse)*A*x = (P-inverse)*b, with left preconditioner P.
C  (DDASKR does not allow right preconditioning.)
C  Then the Krylov method is applied to this altered, but equivalent,
C  linear system, hopefully with much better performance than without
C  preconditioning.  (In addition, a diagonal scaling matrix based on
C  the tolerances is also introduced into the altered system.)
C
C  The JAC routine evaluates any data needed for solving systems
C  with coefficient matrix P, and PSOL carries out that solution.
C  In any case, in order to improve convergence, you should try to
C  make P approximate the matrix A as much as possible, while keeping
C  the system P*x = b reasonably easy and inexpensive to solve for x,
C  given a vector b.
C
C  While integrating the given DAE system, DDASKR also searches for
C  roots of the given constraint functions Ri(T,Y,Y') given by RT.
C  If DDASKR detects a sign change in any Ri(T,Y,Y'), it will return
C  the intermediate value of T and Y for which Ri(T,Y,Y') = 0.
C  Caution: If some Ri has a root at or very near the initial time,
C  DDASKR may fail to find it, or may find extraneous roots there,
C  because it does not yet have a sufficient history of the solution.
C
C *Description
C
C------INPUT - WHAT TO DO ON THE FIRST CALL TO DDASKR-------------------
C
C
C  The first call of the code is defined to be the start of each new
C  problem.  Read through the descriptions of all the following items,
C  provide sufficient storage space for designated arrays, set
C  appropriate variables for the initialization of the problem, and
C  give information about how you want the problem to be solved.
C
C
C  RES -- Provide a subroutine of the form
C
C             SUBROUTINE RES (T, Y, YPRIME, CJ, DELTA, IRES, RPAR, IPAR)
C
C         to define the system of differential/algebraic
C         equations which is to be solved. For the given values
C         of T, Y and YPRIME, the subroutine should return
C         the residual of the differential/algebraic system
C             DELTA = G(T,Y,YPRIME)
C         DELTA is a vector of length NEQ which is output from RES.
C
C         Subroutine RES must not alter T, Y, YPRIME, or CJ.
C         You must declare the name RES in an EXTERNAL
C         statement in your program that calls DDASKR.
C         You must dimension Y, YPRIME, and DELTA in RES.
C
C         The input argument CJ can be ignored, or used to rescale
C         constraint equations in the system (see Ref. 2, p. 145).
C         Note: In this respect, DDASKR is not downward-compatible
C         with DDASSL, which does not have the RES argument CJ.
C
C         IRES is an integer flag which is always equal to zero
C         on input.  Subroutine RES should alter IRES only if it
C         encounters an illegal value of Y or a stop condition.
C         Set IRES = -1 if an input value is illegal, and DDASKR
C         will try to solve the problem without getting IRES = -1.
C         If IRES = -2, DDASKR will return control to the calling
C         program with IDID = -11.
C
C         RPAR and IPAR are real and integer parameter arrays which
C         you can use for communication between your calling program
C         and subroutine RES. They are not altered by DDASKR. If you
C         do not need RPAR or IPAR, ignore these parameters by treat-
C         ing them as dummy arguments. If you do choose to use them,
C         dimension them in your calling program and in RES as arrays
C         of appropriate length.
C
C  NEQ -- Set it to the number of equations in the system (NEQ .GE. 1).
C
C  T -- Set it to the initial point of the integration. (T must be
C       a variable.)
C
C  Y(*) -- Set this array to the initial values of the NEQ solution
C          components at the initial point.  You must dimension Y of
C          length at least NEQ in your calling program.
C
C  YPRIME(*) -- Set this array to the initial values of the NEQ first
C               derivatives of the solution components at the initial
C               point.  You must dimension YPRIME at least NEQ in your
C               calling program. 
C
C  TOUT - Set it to the first point at which a solution is desired.
C         You cannot take TOUT = T.  Integration either forward in T
C         (TOUT .GT. T) or backward in T (TOUT .LT. T) is permitted.
C
C         The code advances the solution from T to TOUT using step
C         sizes which are automatically selected so as to achieve the
C         desired accuracy.  If you wish, the code will return with the
C         solution and its derivative at intermediate steps (the
C         intermediate-output mode) so that you can monitor them,
C         but you still must provide TOUT in accord with the basic
C         aim of the code.
C
C         The first step taken by the code is a critical one because
C         it must reflect how fast the solution changes near the
C         initial point.  The code automatically selects an initial
C         step size which is practically always suitable for the
C         problem.  By using the fact that the code will not step past
C         TOUT in the first step, you could, if necessary, restrict the
C         length of the initial step.
C
C         For some problems it may not be permissible to integrate
C         past a point TSTOP, because a discontinuity occurs there
C         or the solution or its derivative is not defined beyond
C         TSTOP.  When you have declared a TSTOP point (see INFO(4)
C         and RWORK(1)), you have told the code not to integrate past
C         TSTOP.  In this case any tout beyond TSTOP is invalid input.
C
C  INFO(*) - Use the INFO array to give the code more details about
C            how you want your problem solved.  This array should be
C            dimensioned of length 20, though DDASKR uses only the 
C            first 15 entries.  You must respond to all of the following
C            items, which are arranged as questions.  The simplest use
C            of DDASKR corresponds to setting all entries of INFO to 0.
C
C       INFO(1) - This parameter enables the code to initialize itself.
C              You must set it to indicate the start of every new 
C              problem.
C
C          **** Is this the first call for this problem ...
C                yes - set INFO(1) = 0
C                 no - not applicable here.
C                      See below for continuation calls.  ****
C
C       INFO(2) - How much accuracy you want of your solution
C              is specified by the error tolerances RTOL and ATOL.
C              The simplest use is to take them both to be scalars.
C              To obtain more flexibility, they can both be arrays.
C              The code must be told your choice.
C
C          **** Are both error tolerances RTOL, ATOL scalars ...
C                yes - set INFO(2) = 0
C                      and input scalars for both RTOL and ATOL
C                 no - set INFO(2) = 1
C                      and input arrays for both RTOL and ATOL ****
C
C       INFO(3) - The code integrates from T in the direction of TOUT
C              by steps.  If you wish, it will return the computed
C              solution and derivative at the next intermediate step
C              (the intermediate-output mode) or TOUT, whichever comes
C              first.  This is a good way to proceed if you want to
C              see the behavior of the solution.  If you must have
C              solutions at a great many specific TOUT points, this
C              code will compute them efficiently.
C
C          **** Do you want the solution only at
C               TOUT (and not at the next intermediate step) ...
C                yes - set INFO(3) = 0 (interval-output mode)
C                 no - set INFO(3) = 1 (intermediate-output mode) ****
C
C       INFO(4) - To handle solutions at a great many specific
C              values TOUT efficiently, this code may integrate past
C              TOUT and interpolate to obtain the result at TOUT.
C              Sometimes it is not possible to integrate beyond some
C              point TSTOP because the equation changes there or it is
C              not defined past TSTOP.  Then you must tell the code
C              this stop condition.
C
C           **** Can the integration be carried out without any
C                restrictions on the independent variable T ...
C                 yes - set INFO(4) = 0
C                  no - set INFO(4) = 1
C                       and define the stopping point TSTOP by
C                       setting RWORK(1) = TSTOP ****
C
C       INFO(5) - used only when INFO(12) = 0 (direct methods).
C              To solve differential/algebraic systems you may wish
C              to use a matrix of partial derivatives of the
C              system of differential equations.  If you do not
C              provide a subroutine to evaluate it analytically (see
C              description of the item JAC in the call list), it will
C              be approximated by numerical differencing in this code.
C              Although it is less trouble for you to have the code
C              compute partial derivatives by numerical differencing,
C              the solution will be more reliable if you provide the
C              derivatives via JAC.  Usually numerical differencing is
C              more costly than evaluating derivatives in JAC, but
C              sometimes it is not - this depends on your problem.
C
C           **** Do you want the code to evaluate the partial deriv-
C                atives automatically by numerical differences ...
C                 yes - set INFO(5) = 0
C                  no - set INFO(5) = 1
C                       and provide subroutine JAC for evaluating the
C                       matrix of partial derivatives ****
C
C       INFO(6) - used only when INFO(12) = 0 (direct methods).
C              DDASKR will perform much better if the matrix of
C              partial derivatives, dG/dY + CJ*dG/dYPRIME (here CJ is
C              a scalar determined by DDASKR), is banded and the code
C              is told this.  In this case, the storage needed will be
C              greatly reduced, numerical differencing will be performed
C              much cheaper, and a number of important algorithms will
C              execute much faster.  The differential equation is said 
C              to have half-bandwidths ML (lower) and MU (upper) if 
C              equation i involves only unknowns Y(j) with
C                             i-ML .le. j .le. i+MU .
C              For all i=1,2,...,NEQ.  Thus, ML and MU are the widths
C              of the lower and upper parts of the band, respectively,
C              with the main diagonal being excluded.  If you do not
C              indicate that the equation has a banded matrix of partial
C              derivatives the code works with a full matrix of NEQ**2
C              elements (stored in the conventional way).  Computations
C              with banded matrices cost less time and storage than with
C              full matrices if  2*ML+MU .lt. NEQ.  If you tell the
C              code that the matrix of partial derivatives has a banded
C              structure and you want to provide subroutine JAC to
C              compute the partial derivatives, then you must be careful
C              to store the elements of the matrix in the special form
C              indicated in the description of JAC.
C
C          **** Do you want to solve the problem using a full (dense)
C               matrix (and not a special banded structure) ...
C                yes - set INFO(6) = 0
C                 no - set INFO(6) = 1
C                       and provide the lower (ML) and upper (MU)
C                       bandwidths by setting
C                       IWORK(1)=ML
C                       IWORK(2)=MU ****
C
C       INFO(7) - You can specify a maximum (absolute value of)
C              stepsize, so that the code will avoid passing over very
C              large regions.
C
C          ****  Do you want the code to decide on its own the maximum
C                stepsize ...
C                 yes - set INFO(7) = 0
C                  no - set INFO(7) = 1
C                       and define HMAX by setting
C                       RWORK(2) = HMAX ****
C
C       INFO(8) -  Differential/algebraic problems may occasionally
C              suffer from severe scaling difficulties on the first
C              step.  If you know a great deal about the scaling of 
C              your problem, you can help to alleviate this problem 
C              by specifying an initial stepsize H0.
C
C          ****  Do you want the code to define its own initial
C                stepsize ...
C                 yes - set INFO(8) = 0
C                  no - set INFO(8) = 1
C                       and define H0 by setting
C                       RWORK(3) = H0 ****
C
C       INFO(9) -  If storage is a severe problem, you can save some
C              storage by restricting the maximum method order MAXORD.
C              The default value is 5.  For each order decrease below 5,
C              the code requires NEQ fewer locations, but it is likely 
C              to be slower.  In any case, you must have 
C              1 .le. MAXORD .le. 5.
C          ****  Do you want the maximum order to default to 5 ...
C                 yes - set INFO(9) = 0
C                  no - set INFO(9) = 1
C                       and define MAXORD by setting
C                       IWORK(3) = MAXORD ****
C
C       INFO(10) - If you know that certain components of the
C              solutions to your equations are always nonnegative
C              (or nonpositive), it may help to set this
C              parameter.  There are three options that are
C              available:
C              1.  To have constraint checking only in the initial
C                  condition calculation.
C              2.  To enforce nonnegativity in Y during the integration.
C              3.  To enforce both options 1 and 2.
C
C              When selecting option 2 or 3, it is probably best to try
C              the code without using this option first, and only use
C              this option if that does not work very well.
C
C          ****  Do you want the code to solve the problem without
C                invoking any special inequality constraints ...
C                 yes - set INFO(10) = 0
C                  no - set INFO(10) = 1 to have option 1 enforced 
C                  no - set INFO(10) = 2 to have option 2 enforced
C                  no - set INFO(10) = 3 to have option 3 enforced ****
C
C                  If you have specified INFO(10) = 1 or 3, then you
C                  will also need to identify how each component of Y
C                  in the initial condition calculation is constrained.
C                  You must set:
C                  IWORK(40+I) = +1 if Y(I) must be .GE. 0,
C                  IWORK(40+I) = +2 if Y(I) must be .GT. 0,
C                  IWORK(40+I) = -1 if Y(I) must be .LE. 0, while
C                  IWORK(40+I) = -2 if Y(I) must be .LT. 0, while
C                  IWORK(40+I) =  0 if Y(I) is not constrained.
C
C       INFO(11) - DDASKR normally requires the initial T, Y, and
C              YPRIME to be consistent.  That is, you must have
C              G(T,Y,YPRIME) = 0 at the initial T.  If you do not know
C              the initial conditions precisely, in some cases
C              DDASKR may be able to compute it.
C
C              Denoting the differential variables in Y by Y_d
C              and the algebraic variables by Y_a, DDASKR can solve
C              one of two initialization problems:
C              1.  Given Y_d, calculate Y_a and Y'_d, or
C              2.  Given Y', calculate Y.
C              In either case, initial values for the given
C              components are input, and initial guesses for
C              the unknown components must also be provided as input.
C
C          ****  Are the initial T, Y, YPRIME consistent ...
C
C                 yes - set INFO(11) = 0
C                  no - set INFO(11) = 1 to calculate option 1 above,
C                    or set INFO(11) = 2 to calculate option 2 ****
C
C                  If you have specified INFO(11) = 1, then you
C                  will also need to identify  which are the
C                  differential and which are the algebraic
C                  components (algebraic components are components
C                  whose derivatives do not appear explicitly
C                  in the function G(T,Y,YPRIME)).  You must set:
C                  IWORK(LID+I) = +1 if Y(I) is a differential variable
C                  IWORK(LID+I) = -1 if Y(I) is an algebraic variable,
C                  where LID = 40 if INFO(10) = 0 or 2 and LID = 40+NEQ
C                  if INFO(10) = 1 or 3.
C
C       INFO(12) - Except for the addition of the RES argument CJ,
C              DDASKR by default is downward-compatible with DDASSL,
C              which uses only direct (dense or band) methods to solve 
C              the linear systems involved.  You must set INFO(12) to
C              indicate whether you want the direct methods or the
C              Krylov iterative method.
C          ****   Do you want DDASKR to use standard direct methods
C                 (dense or band) or the Krylov (iterative) method ...
C                   direct methods - set INFO(12) = 0.
C                   Krylov method  - set INFO(12) = 1,
C                       and check the settings of INFO(13) and INFO(15).
C
C       INFO(13) - used when INFO(12) = 1 (Krylov methods).  
C              DDASKR uses scalars MAXL, KMP, NRMAX, and EPLI for the
C              iterative solution of linear systems.  INFO(13) allows 
C              you to override the default values of these parameters.  
C              These parameters and their defaults are as follows:
C              MAXL = maximum number of iterations in the SPIGMR 
C                 algorithm (MAXL .le. NEQ).  The default is 
C                 MAXL = MIN(5,NEQ).
C              KMP = number of vectors on which orthogonalization is 
C                 done in the SPIGMR algorithm.  The default is 
C                 KMP = MAXL, which corresponds to complete GMRES 
C                 iteration, as opposed to the incomplete form.  
C              NRMAX = maximum number of restarts of the SPIGMR 
C                 algorithm per nonlinear iteration.  The default is
C                 NRMAX = 5.
C              EPLI = convergence test constant in SPIGMR algorithm.
C                 The default is EPLI = 0.05.
C              Note that the length of RWORK depends on both MAXL 
C              and KMP.  See the definition of LRW below.
C          ****   Are MAXL, KMP, and EPLI to be given their
C                 default values ...
C                  yes - set INFO(13) = 0
C                   no - set INFO(13) = 1,
C                        and set all of the following:
C                        IWORK(24) = MAXL (1 .le. MAXL .le. NEQ)
C                        IWORK(25) = KMP  (1 .le. KMP .le. MAXL)
C                        IWORK(26) = NRMAX  (NRMAX .ge. 0)
C                        RWORK(10) = EPLI (0 .lt. EPLI .lt. 1.0) ****
C
C        INFO(14) - used with INFO(11) > 0 (initial condition 
C               calculation is requested).  In this case, you may
C               request control to be returned to the calling program
C               immediately after the initial condition calculation,
C               before proceeding to the integration of the system
C               (e.g. to examine the computed Y and YPRIME).
C               If this is done, and if the initialization succeeded
C               (IDID = 4), you should reset INFO(11) to 0 for the
C               next call, to prevent the solver from repeating the 
C               initialization (and to avoid an infinite loop). 
C          ****   Do you want to proceed to the integration after
C                 the initial condition calculation is done ...
C                 yes - set INFO(14) = 0
C                  no - set INFO(14) = 1                        ****
C
C        INFO(15) - used when INFO(12) = 1 (Krylov methods).
C               When using preconditioning in the Krylov method,
C               you must supply a subroutine, PSOL, which solves the
C               associated linear systems using P.
C               The usage of DDASKR is simpler if PSOL can carry out
C               the solution without any prior calculation of data.
C               However, if some partial derivative data is to be
C               calculated in advance and used repeatedly in PSOL,
C               then you must supply a JAC routine to do this,
C               and set INFO(15) to indicate that JAC is to be called
C               for this purpose.  For example, P might be an
C               approximation to a part of the matrix A which can be
C               calculated and LU-factored for repeated solutions of
C               the preconditioner system.  The arrays WP and IWP
C               (described under JAC and PSOL) can be used to
C               communicate data between JAC and PSOL.
C          ****   Does PSOL operate with no prior preparation ...
C                 yes - set INFO(15) = 0 (no JAC routine)
C                  no - set INFO(15) = 1
C                       and supply a JAC routine to evaluate and
C                       preprocess any required Jacobian data.  ****
C
C         INFO(16) - option to exclude algebraic variables from
C               the error test.  
C          ****   Do you wish to control errors locally on
C                 all the variables...
C                 yes - set INFO(16) = 0
C                  no - set INFO(16) = 1
C                       If you have specified INFO(16) = 1, then you
C                       will also need to identify  which are the
C                       differential and which are the algebraic
C                       components (algebraic components are components
C                       whose derivatives do not appear explicitly
C                       in the function G(T,Y,YPRIME)).  You must set:
C                       IWORK(LID+I) = +1 if Y(I) is a differential 
C                                      variable, and
C                       IWORK(LID+I) = -1 if Y(I) is an algebraic
C                                      variable,
C                       where LID = 40 if INFO(10) = 0 or 2 and 
C                       LID = 40 + NEQ if INFO(10) = 1 or 3.
C
C       INFO(17) - used when INFO(11) > 0 (DDASKR is to do an 
C              initial condition calculation).
C              DDASKR uses several heuristic control quantities in the
C              initial condition calculation.  They have default values,
C              but can  also be set by the user using INFO(17).
C              These parameters and their defaults are as follows:
C              MXNIT  = maximum number of Newton iterations
C                 per Jacobian or preconditioner evaluation.
C                 The default is:
C                 MXNIT =  5 in the direct case (INFO(12) = 0), and
C                 MXNIT = 15 in the Krylov case (INFO(12) = 1).
C              MXNJ   = maximum number of Jacobian or preconditioner
C                 evaluations.  The default is:
C                 MXNJ = 6 in the direct case (INFO(12) = 0), and
C                 MXNJ = 2 in the Krylov case (INFO(12) = 1).
C              MXNH   = maximum number of values of the artificial
C                 stepsize parameter H to be tried if INFO(11) = 1.
C                 The default is MXNH = 5.
C                 NOTE: the maximum number of Newton iterations
C                 allowed in all is MXNIT*MXNJ*MXNH if INFO(11) = 1,
C                 and MXNIT*MXNJ if INFO(11) = 2.
C              LSOFF  = flag to turn off the linesearch algorithm
C                 (LSOFF = 0 means linesearch is on, LSOFF = 1 means
C                 it is turned off).  The default is LSOFF = 0.
C              STPTOL = minimum scaled step in linesearch algorithm.
C                 The default is STPTOL = (unit roundoff)**(2/3).
C              EPINIT = swing factor in the Newton iteration convergence
C                 test.  The test is applied to the residual vector,
C                 premultiplied by the approximate Jacobian (in the
C                 direct case) or the preconditioner (in the Krylov
C                 case).  For convergence, the weighted RMS norm of
C                 this vector (scaled by the error weights) must be
C                 less than EPINIT*EPCON, where EPCON = .33 is the
C                 analogous test constant used in the time steps.
C                 The default is EPINIT = .01.
C          ****   Are the initial condition heuristic controls to be 
C                 given their default values...
C                  yes - set INFO(17) = 0
C                   no - set INFO(17) = 1,
C                        and set all of the following:
C                        IWORK(32) = MXNIT (.GT. 0)
C                        IWORK(33) = MXNJ (.GT. 0)
C                        IWORK(34) = MXNH (.GT. 0)
C                        IWORK(35) = LSOFF ( = 0 or 1)
C                        RWORK(14) = STPTOL (.GT. 0.0)
C                        RWORK(15) = EPINIT (.GT. 0.0)  ****
C
C         INFO(18) - option to get extra printing in initial condition 
C                calculation.
C          ****   Do you wish to have extra printing...
C                 no  - set INFO(18) = 0
C                 yes - set INFO(18) = 1 for minimal printing, or
C                       set INFO(18) = 2 for full printing.
C                       If you have specified INFO(18) .ge. 1, data
C                       will be printed with the error handler routines.
C                       To print to a non-default unit number L, include
C                       the line  CALL XSETUN(L)  in your program.  ****
C
C   RTOL, ATOL -- You must assign relative (RTOL) and absolute (ATOL)
C               error tolerances to tell the code how accurately you
C               want the solution to be computed.  They must be defined
C               as variables because the code may change them.
C               you have two choices --
C                     Both RTOL and ATOL are scalars (INFO(2) = 0), or
C                     both RTOL and ATOL are vectors (INFO(2) = 1).
C               In either case all components must be non-negative.
C
C               The tolerances are used by the code in a local error
C               test at each step which requires roughly that
C                        abs(local error in Y(i)) .le. EWT(i) ,
C               where EWT(i) = RTOL*abs(Y(i)) + ATOL is an error weight 
C               quantity, for each vector component.
C               (More specifically, a root-mean-square norm is used to
C               measure the size of vectors, and the error test uses the
C               magnitude of the solution at the beginning of the step.)
C
C               The true (global) error is the difference between the
C               true solution of the initial value problem and the
C               computed approximation.  Practically all present day
C               codes, including this one, control the local error at
C               each step and do not even attempt to control the global
C               error directly.
C
C               Usually, but not always, the true accuracy of
C               the computed Y is comparable to the error tolerances.
C               This code will usually, but not always, deliver a more
C               accurate solution if you reduce the tolerances and
C               integrate again.  By comparing two such solutions you 
C               can get a fairly reliable idea of the true error in the
C               solution at the larger tolerances.
C
C               Setting ATOL = 0. results in a pure relative error test
C               on that component.  Setting RTOL = 0. results in a pure
C               absolute error test on that component.  A mixed test
C               with non-zero RTOL and ATOL corresponds roughly to a
C               relative error test when the solution component is
C               much bigger than ATOL and to an absolute error test
C               when the solution component is smaller than the
C               threshold ATOL.
C
C               The code will not attempt to compute a solution at an
C               accuracy unreasonable for the machine being used.  It
C               will advise you if you ask for too much accuracy and
C               inform you as to the maximum accuracy it believes
C               possible.
C
C  RWORK(*) -- a real work array, which should be dimensioned in your
C               calling program with a length equal to the value of
C               LRW (or greater).
C
C  LRW -- Set it to the declared length of the RWORK array.  The
C               minimum length depends on the options you have selected,
C               given by a base value plus additional storage as
C               described below.
C
C               If INFO(12) = 0 (standard direct method), the base value
C               is BASE = 60 + max(MAXORD+4,7)*NEQ + 3*NRT.
C               The default value is MAXORD = 5 (see INFO(9)).  With the
C               default MAXORD, BASE = 60 + 9*NEQ + 3*NRT.
C               Additional storage must be added to the base value for
C               any or all of the following options:
C                 If INFO(6) = 0 (dense matrix), add NEQ**2.
C                 If INFO(6) = 1 (banded matrix), then:
C                    if INFO(5) = 0, add (2*ML+MU+1)*NEQ
C                                           + 2*[NEQ/(ML+MU+1) + 1], and
C                    if INFO(5) = 1, add (2*ML+MU+1)*NEQ.
C                 If INFO(16) = 1, add NEQ.
C
C               If INFO(12) = 1 (Krylov method), the base value is
C               BASE = 60 + (MAXORD+5)*NEQ + 3*NRT
C                         + [MAXL + 3 + min(1,MAXL-KMP)]*NEQ
C                         + (MAXL+3)*MAXL + 1 + LENWP.
C               See PSOL for description of LENWP.  The default values
C               are: MAXORD = 5 (see INFO(9)), MAXL = min(5,NEQ) and
C               KMP = MAXL  (see INFO(13)).  With these default values,
C               BASE = 101 + 18*NEQ + 3*NRT + LENWP.
C               Additional storage must be added to the base value for
C               the following option:
C                 If INFO(16) = 1, add NEQ.
C
C
C  IWORK(*) -- an integer work array, which should be dimensioned in
C              your calling program with a length equal to the value
C              of LIW (or greater).
C
C  LIW -- Set it to the declared length of the IWORK array.  The
C             minimum length depends on the options you have selected,
C             given by a base value plus additions as described below.
C
C             If INFO(12) = 0 (standard direct method), the base value
C             is BASE = 40 + NEQ.
C             IF INFO(10) = 1 or 3, add NEQ to the base value.
C             If INFO(11) = 1 or INFO(16) =1, add NEQ to the base value.
C
C             If INFO(12) = 1 (Krylov method), the base value is
C             BASE = 40 + LENIWP.  See PSOL for description of LENIWP.
C             If INFO(10) = 1 or 3, add NEQ to the base value.
C             If INFO(11) = 1 or INFO(16) =1, add NEQ to the base value.
C
C
C  RPAR, IPAR -- These are arrays of double precision and integer type,
C             respectively, which are available for you to use
C             for communication between your program that calls
C             DDASKR and the RES subroutine (and the JAC and PSOL
C             subroutines).  They are not altered by DDASKR.
C             If you do not need RPAR or IPAR, ignore these
C             parameters by treating them as dummy arguments.
C             If you do choose to use them, dimension them in
C             your calling program and in RES (and in JAC and PSOL)
C             as arrays of appropriate length.
C
C  JAC -- This is the name of a routine that you may supply
C         (optionally) that relates to the Jacobian matrix of the
C         nonlinear system that the code must solve at each T step.
C         The role of JAC (and its call sequence) depends on whether
C         a direct (INFO(12) = 0) or Krylov (INFO(12) = 1) method 
C         is selected.
C
C         **** INFO(12) = 0 (direct methods):
C           If you are letting the code generate partial derivatives
C           numerically (INFO(5) = 0), then JAC can be absent
C           (or perhaps a dummy routine to satisfy the loader).
C           Otherwise you must supply a JAC routine to compute
C           the matrix A = dG/dY + CJ*dG/dYPRIME.  It must have
C           the form
C
C           SUBROUTINE JAC (T, Y, YPRIME, PD, CJ, RPAR, IPAR)
C
C           The JAC routine must dimension Y, YPRIME, and PD (and RPAR
C           and IPAR if used).  CJ is a scalar which is input to JAC.
C           For the given values of T, Y, and YPRIME, the JAC routine
C           must evaluate the nonzero elements of the matrix A, and 
C           store these values in the array PD.  The elements of PD are 
C           set to zero before each call to JAC, so that only nonzero
C           elements need to be defined.
C           The way you store the elements into the PD array depends
C           on the structure of the matrix indicated by INFO(6).
C           *** INFO(6) = 0 (full or dense matrix) ***
C               Give PD a first dimension of NEQ.  When you evaluate the
C               nonzero partial derivatives of equation i (i.e. of G(i))
C               with respect to component j (of Y and YPRIME), you must
C               store the element in PD according to
C                  PD(i,j) = dG(i)/dY(j) + CJ*dG(i)/dYPRIME(j).
C           *** INFO(6) = 1 (banded matrix with half-bandwidths ML, MU
C                            as described under INFO(6)) ***
C               Give PD a first dimension of 2*ML+MU+1.  When you 
C               evaluate the nonzero partial derivatives of equation i 
C               (i.e. of G(i)) with respect to component j (of Y and 
C               YPRIME), you must store the element in PD according to 
C                  IROW = i - j + ML + MU + 1
C                  PD(IROW,j) = dG(i)/dY(j) + CJ*dG(i)/dYPRIME(j).
C
C          **** INFO(12) = 1 (Krylov method):
C            If you are not calculating Jacobian data in advance for use
C            in PSOL (INFO(15) = 0), JAC can be absent (or perhaps a
C            dummy routine to satisfy the loader).  Otherwise, you may
C            supply a JAC routine to compute and preprocess any parts of
C            of the Jacobian matrix  A = dG/dY + CJ*dG/dYPRIME that are
C            involved in the preconditioner matrix P.
C            It is to have the form
C
C            SUBROUTINE JAC (RES, IRES, NEQ, T, Y, YPRIME, REWT, SAVR,
C                            WK, H, CJ, WP, IWP, IER, RPAR, IPAR)
C
C           The JAC routine must dimension Y, YPRIME, REWT, SAVR, WK,
C           and (if used) WP, IWP, RPAR, and IPAR.
C           The Y, YPRIME, and SAVR arrays contain the current values
C           of Y, YPRIME, and the residual G, respectively.  
C           The array WK is work space of length NEQ.  
C           H is the step size.  CJ is a scalar, input to JAC, that is
C           normally proportional to 1/H.  REWT is an array of 
C           reciprocal error weights, 1/EWT(i), where EWT(i) is
C           RTOL*abs(Y(i)) + ATOL (unless you supplied routine DDAWTS
C           instead), for use in JAC if needed.  For example, if JAC
C           computes difference quotient approximations to partial
C           derivatives, the REWT array may be useful in setting the
C           increments used.  The JAC routine should do any
C           factorization operations called for, in preparation for
C           solving linear systems in PSOL.  The matrix P should
C           be an approximation to the Jacobian,
C           A = dG/dY + CJ*dG/dYPRIME.
C
C           WP and IWP are real and integer work arrays which you may
C           use for communication between your JAC routine and your
C           PSOL routine.  These may be used to store elements of the 
C           preconditioner P, or related matrix data (such as factored
C           forms).  They are not altered by DDASKR.
C           If you do not need WP or IWP, ignore these parameters by
C           treating them as dummy arguments.  If you do use them,
C           dimension them appropriately in your JAC and PSOL routines.
C           See the PSOL description for instructions on setting 
C           the lengths of WP and IWP.
C
C           On return, JAC should set the error flag IER as follows..
C             IER = 0    if JAC was successful,
C             IER .ne. 0 if JAC was unsuccessful (e.g. if Y or YPRIME
C                        was illegal, or a singular matrix is found).
C           (If IER .ne. 0, a smaller stepsize will be tried.)
C           IER = 0 on entry to JAC, so need be reset only on a failure.
C           If RES is used within JAC, then a nonzero value of IRES will
C           override any nonzero value of IER (see the RES description).
C
C         Regardless of the method type, subroutine JAC must not
C         alter T, Y(*), YPRIME(*), H, CJ, or REWT(*).
C         You must declare the name JAC in an EXTERNAL statement in
C         your program that calls DDASKR.
C
C PSOL --  This is the name of a routine you must supply if you have
C         selected a Krylov method (INFO(12) = 1) with preconditioning.
C         In the direct case (INFO(12) = 0), PSOL can be absent 
C         (a dummy routine may have to be supplied to satisfy the 
C         loader).  Otherwise, you must provide a PSOL routine to 
C         solve linear systems arising from preconditioning.
C         When supplied with INFO(12) = 1, the PSOL routine is to 
C         have the form
C
C         SUBROUTINE PSOL (NEQ, T, Y, YPRIME, SAVR, WK, CJ, WGHT,
C                          WP, IWP, B, EPLIN, IER, RPAR, IPAR)
C
C         The PSOL routine must solve linear systems of the form 
C         P*x = b where P is the left preconditioner matrix.
C
C         The right-hand side vector b is in the B array on input, and
C         PSOL must return the solution vector x in B.
C         The Y, YPRIME, and SAVR arrays contain the current values
C         of Y, YPRIME, and the residual G, respectively.  
C
C         Work space required by JAC and/or PSOL, and space for data to
C         be communicated from JAC to PSOL is made available in the form
C         of arrays WP and IWP, which are parts of the RWORK and IWORK
C         arrays, respectively.  The lengths of these real and integer
C         work spaces WP and IWP must be supplied in LENWP and LENIWP,
C         respectively, as follows..
C           IWORK(27) = LENWP = length of real work space WP
C           IWORK(28) = LENIWP = length of integer work space IWP.
C
C         WK is a work array of length NEQ for use by PSOL.
C         CJ is a scalar, input to PSOL, that is normally proportional
C         to 1/H (H = stepsize).  If the old value of CJ
C         (at the time of the last JAC call) is needed, it must have
C         been saved by JAC in WP.
C
C         WGHT is an array of weights, to be used if PSOL uses an
C         iterative method and performs a convergence test.  (In terms
C         of the argument REWT to JAC, WGHT is REWT/sqrt(NEQ).)
C         If PSOL uses an iterative method, it should use EPLIN
C         (a heuristic parameter) as the bound on the weighted norm of
C         the residual for the computed solution.  Specifically, the
C         residual vector R should satisfy
C              SQRT (SUM ( (R(i)*WGHT(i))**2 ) ) .le. EPLIN
C
C         PSOL must not alter NEQ, T, Y, YPRIME, SAVR, CJ, WGHT, EPLIN.
C
C         On return, PSOL should set the error flag IER as follows..
C           IER = 0 if PSOL was successful,
C           IER .lt. 0 if an unrecoverable error occurred, meaning
C                 control will be passed to the calling routine,
C           IER .gt. 0 if a recoverable error occurred, meaning that
C                 the step will be retried with the same step size
C                 but with a call to JAC to update necessary data,
C                 unless the Jacobian data is current, in which case
C                 the step will be retried with a smaller step size.
C           IER = 0 on entry to PSOL so need be reset only on a failure.
C
C         You must declare the name PSOL in an EXTERNAL statement in
C         your program that calls DDASKR.
C
C RT --   This is the name of the subroutine for defining the vector
C         R(T,Y,Y') of constraint functions Ri(T,Y,Y'), whose roots
C         are desired during the integration.  It is to have the form
C             SUBROUTINE RT(NEQ, T, Y, YP, NRT, RVAL, RPAR, IPAR)
C             DIMENSION Y(NEQ), YP(NEQ), RVAL(NRT),
C         where NEQ, T, Y and NRT are INPUT, and the array RVAL is
C         output.  NEQ, T, Y, and YP have the same meaning as in the
C         RES routine, and RVAL is an array of length NRT.
C         For i = 1,...,NRT, this routine is to load into RVAL(i) the
C         value at (T,Y,Y') of the i-th constraint function Ri(T,Y,Y').
C         DDASKR will find roots of the Ri of odd multiplicity
C         (that is, sign changes) as they occur during the integration.
C         RT must be declared EXTERNAL in the calling program.
C
C         CAUTION.. Because of numerical errors in the functions Ri
C         due to roundoff and integration error, DDASKR may return
C         false roots, or return the same root at two or more nearly
C         equal values of T.  If such false roots are suspected,
C         the user should consider smaller error tolerances and/or
C         higher precision in the evaluation of the Ri.
C
C         If a root of some Ri defines the end of the problem,
C         the input to DDASKR should nevertheless allow
C         integration to a point slightly past that root, so
C         that DDASKR can locate the root by interpolation.
C
C NRT --  The number of constraint functions Ri(T,Y,Y').  If there are
C         no constraints, set NRT = 0 and pass a dummy name for RT.
C
C JROOT -- This is an integer array of length NRT, used only for output.
C         On a return where one or more roots were found (IDID = 5),
C         JROOT(i) = 1 or -1 if Ri(T,Y,Y') has a root at T, and
C         JROOT(i) = 0 if not.  If nonzero, JROOT(i) shows the direction
C         of the sign change in Ri in the direction of integration: 
C         JROOT(i) = 1  means Ri changed from negative to positive.
C         JROOT(i) = -1 means Ri changed from positive to negative.
C
C
C  OPTIONALLY REPLACEABLE SUBROUTINE:
C
C  DDASKR uses a weighted root-mean-square norm to measure the 
C  size of various error vectors.  The weights used in this norm
C  are set in the following subroutine:
C
C    SUBROUTINE DDAWTS (NEQ, IWT, RTOL, ATOL, Y, EWT, RPAR, IPAR)
C    DIMENSION RTOL(*), ATOL(*), Y(*), EWT(*), RPAR(*), IPAR(*)
C
C  A DDAWTS routine has been included with DDASKR which sets the
C  weights according to
C    EWT(I) = RTOL*ABS(Y(I)) + ATOL
C  in the case of scalar tolerances (IWT = 0) or
C    EWT(I) = RTOL(I)*ABS(Y(I)) + ATOL(I)
C  in the case of array tolerances (IWT = 1).  (IWT is INFO(2).)
C  In some special cases, it may be appropriate for you to define
C  your own error weights by writing a subroutine DDAWTS to be 
C  called instead of the version supplied.  However, this should 
C  be attempted only after careful thought and consideration. 
C  If you supply this routine, you may use the tolerances and Y 
C  as appropriate, but do not overwrite these variables.  You
C  may also use RPAR and IPAR to communicate data as appropriate.
C  ***Note: Aside from the values of the weights, the choice of 
C  norm used in DDASKR (weighted root-mean-square) is not subject
C  to replacement by the user.  In this respect, DDASKR is not
C  downward-compatible with the original DDASSL solver (in which
C  the norm routine was optionally user-replaceable).
C
C
C------OUTPUT - AFTER ANY RETURN FROM DDASKR----------------------------
C
C  The principal aim of the code is to return a computed solution at
C  T = TOUT, although it is also possible to obtain intermediate
C  results along the way.  To find out whether the code achieved its
C  goal or if the integration process was interrupted before the task
C  was completed, you must check the IDID parameter.
C
C
C   T -- The output value of T is the point to which the solution
C        was successfully advanced.
C
C   Y(*) -- contains the computed solution approximation at T.
C
C   YPRIME(*) -- contains the computed derivative approximation at T.
C
C   IDID -- reports what the code did, described as follows:
C
C                     *** TASK COMPLETED ***
C                Reported by positive values of IDID
C
C           IDID = 1 -- A step was successfully taken in the
C                   interval-output mode.  The code has not
C                   yet reached TOUT.
C
C           IDID = 2 -- The integration to TSTOP was successfully
C                   completed (T = TSTOP) by stepping exactly to TSTOP.
C
C           IDID = 3 -- The integration to TOUT was successfully
C                   completed (T = TOUT) by stepping past TOUT.
C                   Y(*) and YPRIME(*) are obtained by interpolation.
C
C           IDID = 4 -- The initial condition calculation, with
C                   INFO(11) > 0, was successful, and INFO(14) = 1.
C                   No integration steps were taken, and the solution
C                   is not considered to have been started.
C
C           IDID = 5 -- The integration was successfully completed
C                   by finding one or more roots of R(T,Y,Y') at T.
C
C                    *** TASK INTERRUPTED ***
C                Reported by negative values of IDID
C
C           IDID = -1 -- A large amount of work has been expended
C                     (about 500 steps).
C
C           IDID = -2 -- The error tolerances are too stringent.
C
C           IDID = -3 -- The local error test cannot be satisfied
C                     because you specified a zero component in ATOL
C                     and the corresponding computed solution component
C                     is zero.  Thus, a pure relative error test is
C                     impossible for this component.
C
C           IDID = -5 -- There were repeated failures in the evaluation
C                     or processing of the preconditioner (in JAC).
C
C           IDID = -6 -- DDASKR had repeated error test failures on the
C                     last attempted step.
C
C           IDID = -7 -- The nonlinear system solver in the time
C                     integration could not converge.
C
C           IDID = -8 -- The matrix of partial derivatives appears
C                     to be singular (direct method).
C
C           IDID = -9 -- The nonlinear system solver in the integration
C                     failed to achieve convergence, and there were
C                     repeated  error test failures in this step.
C
C           IDID =-10 -- The nonlinear system solver in the integration 
C                     failed to achieve convergence because IRES was
C                     equal  to -1.
C
C           IDID =-11 -- IRES = -2 was encountered and control is
C                     being returned to the calling program.
C
C           IDID =-12 -- DDASKR failed to compute the initial Y, YPRIME.
C
C           IDID =-13 -- An unrecoverable error was encountered inside
C                     the user's PSOL routine, and control is being
C                     returned to the calling program.
C
C           IDID =-14 -- The Krylov linear system solver could not 
C                     achieve convergence.
C
C           IDID =-15,..,-32 -- Not applicable for this code.
C
C                    *** TASK TERMINATED ***
C                reported by the value of IDID=-33
C
C           IDID = -33 -- The code has encountered trouble from which
C                   it cannot recover.  A message is printed
C                   explaining the trouble and control is returned
C                   to the calling program.  For example, this occurs
C                   when invalid input is detected.
C
C   RTOL, ATOL -- these quantities remain unchanged except when
C               IDID = -2.  In this case, the error tolerances have been
C               increased by the code to values which are estimated to
C               be appropriate for continuing the integration.  However,
C               the reported solution at T was obtained using the input
C               values of RTOL and ATOL.
C
C   RWORK, IWORK -- contain information which is usually of no interest
C               to the user but necessary for subsequent calls. 
C               However, you may be interested in the performance data
C               listed below.  These quantities are accessed in RWORK 
C               and IWORK but have internal mnemonic names, as follows..
C
C               RWORK(3)--contains H, the step size h to be attempted
C                        on the next step.
C
C               RWORK(4)--contains TN, the current value of the
C                        independent variable, i.e. the farthest point
C                        integration has reached.  This will differ 
C                        from T if interpolation has been performed 
C                        (IDID = 3).
C
C               RWORK(7)--contains HOLD, the stepsize used on the last
C                        successful step.  If INFO(11) = INFO(14) = 1,
C                        this contains the value of H used in the
C                        initial condition calculation.
C
C               IWORK(7)--contains K, the order of the method to be 
C                        attempted on the next step.
C
C               IWORK(8)--contains KOLD, the order of the method used
C                        on the last step.
C
C               IWORK(11)--contains NST, the number of steps (in T) 
C                        taken so far.
C
C               IWORK(12)--contains NRE, the number of calls to RES 
C                        so far.
C
C               IWORK(13)--contains NJE, the number of calls to JAC so
C                        far (Jacobian or preconditioner evaluations).
C
C               IWORK(14)--contains NETF, the total number of error test
C                        failures so far.
C
C               IWORK(15)--contains NCFN, the total number of nonlinear
C                        convergence failures so far (includes counts
C                        of singular iteration matrix or singular
C                        preconditioners).
C
C               IWORK(16)--contains NCFL, the number of convergence
C                        failures of the linear iteration so far.
C
C               IWORK(17)--contains LENIW, the length of IWORK actually
C                        required.  This is defined on normal returns 
C                        and on an illegal input return for
C                        insufficient storage.
C
C               IWORK(18)--contains LENRW, the length of RWORK actually
C                        required.  This is defined on normal returns 
C                        and on an illegal input return for
C                        insufficient storage.
C
C               IWORK(19)--contains NNI, the total number of nonlinear
C                        iterations so far (each of which calls a
C                        linear solver).
C
C               IWORK(20)--contains NLI, the total number of linear
C                        (Krylov) iterations so far.
C
C               IWORK(21)--contains NPS, the number of PSOL calls so
C                        far, for preconditioning solve operations or
C                        for solutions with the user-supplied method.
C
C               IWORK(36)--contains the total number of calls to the
C                        constraint function routine RT so far.
C
C               Note: The various counters in IWORK do not include 
C               counts during a prior call made with INFO(11) > 0 and
C               INFO(14) = 1.
C
C
C------INPUT - WHAT TO DO TO CONTINUE THE INTEGRATION  -----------------
C              (CALLS AFTER THE FIRST)
C
C     This code is organized so that subsequent calls to continue the
C     integration involve little (if any) additional effort on your
C     part.  You must monitor the IDID parameter in order to determine
C     what to do next.
C
C     Recalling that the principal task of the code is to integrate
C     from T to TOUT (the interval mode), usually all you will need
C     to do is specify a new TOUT upon reaching the current TOUT.
C
C     Do not alter any quantity not specifically permitted below.  In
C     particular do not alter NEQ, T, Y(*), YPRIME(*), RWORK(*), 
C     IWORK(*), or the differential equation in subroutine RES.  Any 
C     such alteration constitutes a new problem and must be treated 
C     as such, i.e. you must start afresh.
C
C     You cannot change from array to scalar error control or vice
C     versa (INFO(2)), but you can change the size of the entries of
C     RTOL or ATOL.  Increasing a tolerance makes the equation easier
C     to integrate.  Decreasing a tolerance will make the equation
C     harder to integrate and should generally be avoided.
C
C     You can switch from the intermediate-output mode to the
C     interval mode (INFO(3)) or vice versa at any time.
C
C     If it has been necessary to prevent the integration from going
C     past a point TSTOP (INFO(4), RWORK(1)), keep in mind that the
C     code will not integrate to any TOUT beyond the currently
C     specified TSTOP.  Once TSTOP has been reached, you must change
C     the value of TSTOP or set INFO(4) = 0.  You may change INFO(4)
C     or TSTOP at any time but you must supply the value of TSTOP in
C     RWORK(1) whenever you set INFO(4) = 1.
C
C     Do not change INFO(5), INFO(6), INFO(12-17) or their associated
C     IWORK/RWORK locations unless you are going to restart the code.
C
C                    *** FOLLOWING A COMPLETED TASK ***
C
C     If..
C     IDID = 1, call the code again to continue the integration
C                  another step in the direction of TOUT.
C
C     IDID = 2 or 3, define a new TOUT and call the code again.
C                  TOUT must be different from T.  You cannot change
C                  the direction of integration without restarting.
C
C     IDID = 4, reset INFO(11) = 0 and call the code again to begin
C                  the integration.  (If you leave INFO(11) > 0 and
C                  INFO(14) = 1, you may generate an infinite loop.)
C                  In this situation, the next call to DDASKR is 
C                  considered to be the first call for the problem,
C                  in that all initializations are done.
C
C     IDID = 5, call the code again to continue the integration in the
C                  direction of TOUT.  You may change the functions
C                  Ri defined by RT after a return with IDID = 5, but
C                  the number of constraint functions NRT must remain
C                  the same.  If you wish to change the functions in
C                  RES or in RT, then you must restart the code.
C
C                    *** FOLLOWING AN INTERRUPTED TASK ***
C
C     To show the code that you realize the task was interrupted and
C     that you want to continue, you must take appropriate action and
C     set INFO(1) = 1.
C
C     If..
C     IDID = -1, the code has taken about 500 steps.  If you want to
C                  continue, set INFO(1) = 1 and call the code again.
C                  An additional 500 steps will be allowed.
C
C
C     IDID = -2, the error tolerances RTOL, ATOL have been increased
C                  to values the code estimates appropriate for
C                  continuing.  You may want to change them yourself.
C                  If you are sure you want to continue with relaxed
C                  error tolerances, set INFO(1) = 1 and call the code
C                  again.
C
C     IDID = -3, a solution component is zero and you set the
C                  corresponding component of ATOL to zero.  If you
C                  are sure you want to continue, you must first alter
C                  the error criterion to use positive values of ATOL 
C                  for those components corresponding to zero solution
C                  components, then set INFO(1) = 1 and call the code
C                  again.
C
C     IDID = -4  --- cannot occur with this code.
C
C     IDID = -5, your JAC routine failed with the Krylov method.  Check
C                  for errors in JAC and restart the integration.
C
C     IDID = -6, repeated error test failures occurred on the last
C                  attempted step in DDASKR.  A singularity in the
C                  solution may be present.  If you are absolutely
C                  certain you want to continue, you should restart
C                  the integration.  (Provide initial values of Y and
C                  YPRIME which are consistent.)
C
C     IDID = -7, repeated convergence test failures occurred on the last
C                  attempted step in DDASKR.  An inaccurate or ill-
C                  conditioned Jacobian or preconditioner may be the
C                  problem.  If you are absolutely certain you want
C                  to continue, you should restart the integration.
C
C
C     IDID = -8, the matrix of partial derivatives is singular, with
C                  the use of direct methods.  Some of your equations
C                  may be redundant.  DDASKR cannot solve the problem
C                  as stated.  It is possible that the redundant
C                  equations could be removed, and then DDASKR could
C                  solve the problem.  It is also possible that a
C                  solution to your problem either does not exist
C                  or is not unique.
C
C     IDID = -9, DDASKR had multiple convergence test failures, preceded
C                  by multiple error test failures, on the last
C                  attempted step.  It is possible that your problem is
C                  ill-posed and cannot be solved using this code.  Or,
C                  there may be a discontinuity or a singularity in the
C                  solution.  If you are absolutely certain you want to
C                  continue, you should restart the integration.
C
C     IDID = -10, DDASKR had multiple convergence test failures
C                  because IRES was equal to -1.  If you are
C                  absolutely certain you want to continue, you
C                  should restart the integration.
C
C     IDID = -11, there was an unrecoverable error (IRES = -2) from RES
C                  inside the nonlinear system solver.  Determine the
C                  cause before trying again.
C
C     IDID = -12, DDASKR failed to compute the initial Y and YPRIME
C                  vectors.  This could happen because the initial 
C                  approximation to Y or YPRIME was not very good, or
C                  because no consistent values of these vectors exist.
C                  The problem could also be caused by an inaccurate or
C                  singular iteration matrix, or a poor preconditioner.
C
C     IDID = -13, there was an unrecoverable error encountered inside 
C                  your PSOL routine.  Determine the cause before 
C                  trying again.
C
C     IDID = -14, the Krylov linear system solver failed to achieve
C                  convergence.  This may be due to ill-conditioning
C                  in the iteration matrix, or a singularity in the
C                  preconditioner (if one is being used).
C                  Another possibility is that there is a better
C                  choice of Krylov parameters (see INFO(13)).
C                  Possibly the failure is caused by redundant equations
C                  in the system, or by inconsistent equations.
C                  In that case, reformulate the system to make it
C                  consistent and non-redundant.
C
C     IDID = -15,..,-32 --- Cannot occur with this code.
C
C                       *** FOLLOWING A TERMINATED TASK ***
C
C     If IDID = -33, you cannot continue the solution of this problem.
C                  An attempt to do so will result in your run being
C                  terminated.
C
C  ---------------------------------------------------------------------
C
C***REFERENCES
C  1.  L. R. Petzold, A Description of DASSL: A Differential/Algebraic
C      System Solver, in Scientific Computing, R. S. Stepleman et al.
C      (Eds.), North-Holland, Amsterdam, 1983, pp. 65-68.
C  2.  K. E. Brenan, S. L. Campbell, and L. R. Petzold, Numerical 
C      Solution of Initial-Value Problems in Differential-Algebraic
C      Equations, Elsevier, New York, 1989.
C  3.  P. N. Brown and A. C. Hindmarsh, Reduced Storage Matrix Methods
C      in Stiff ODE Systems, J. Applied Mathematics and Computation,
C      31 (1989), pp. 40-91.
C  4.  P. N. Brown, A. C. Hindmarsh, and L. R. Petzold, Using Krylov
C      Methods in the Solution of Large-Scale Differential-Algebraic
C      Systems, SIAM J. Sci. Comp., 15 (1994), pp. 1467-1488.
C  5.  P. N. Brown, A. C. Hindmarsh, and L. R. Petzold, Consistent
C      Initial Condition Calculation for Differential-Algebraic
C      Systems, SIAM J. Sci. Comp. 19 (1998), pp. 1495-1512.
C
C***ROUTINES CALLED
C
C   The following are all the subordinate routines used by DDASKR.
C
C   DRCHEK does preliminary checking for roots, and serves as an
C          interface between Subroutine DDASKR and Subroutine DROOTS.
C   DROOTS finds the leftmost root of a set of functions.
C   DDASIC computes consistent initial conditions.
C   DYYPNW updates Y and YPRIME in linesearch for initial condition
C          calculation.
C   DDSTP  carries out one step of the integration.
C   DCNSTR/DCNST0 check the current solution for constraint violations.
C   DDAWTS sets error weight quantities.
C   DINVWT tests and inverts the error weights.
C   DDATRP performs interpolation to get an output solution.
C   DDWNRM computes the weighted root-mean-square norm of a vector.
C   D1MACH provides the unit roundoff of the computer.
C   XERRWD/XSETF/XSETUN/IXSAV is a package to handle error messages. 
C   DDASID nonlinear equation driver to initialize Y and YPRIME using
C          direct linear system solver methods.  Interfaces to Newton
C          solver (direct case).
C   DNSID  solves the nonlinear system for unknown initial values by
C          modified Newton iteration and direct linear system methods.
C   DLINSD carries out linesearch algorithm for initial condition
C          calculation (direct case).
C   DFNRMD calculates weighted norm of preconditioned residual in
C          initial condition calculation (direct case).
C   DNEDD  nonlinear equation driver for direct linear system solver
C          methods.  Interfaces to Newton solver (direct case).
C   DMATD  assembles the iteration matrix (direct case).
C   DNSD   solves the associated nonlinear system by modified
C          Newton iteration and direct linear system methods.
C   DSLVD  interfaces to linear system solver (direct case).
C   DDASIK nonlinear equation driver to initialize Y and YPRIME using
C          Krylov iterative linear system methods.  Interfaces to
C          Newton solver (Krylov case).
C   DNSIK  solves the nonlinear system for unknown initial values by
C          Newton iteration and Krylov iterative linear system methods.
C   DLINSK carries out linesearch algorithm for initial condition
C          calculation (Krylov case).
C   DFNRMK calculates weighted norm of preconditioned residual in
C          initial condition calculation (Krylov case).
C   DNEDK  nonlinear equation driver for iterative linear system solver
C          methods.  Interfaces to Newton solver (Krylov case).
C   DNSK   solves the associated nonlinear system by Inexact Newton
C          iteration and (linear) Krylov iteration.
C   DSLVK  interfaces to linear system solver (Krylov case).
C   DSPIGM solves a linear system by SPIGMR algorithm.
C   DATV   computes matrix-vector product in Krylov algorithm.
C   DORTH  performs orthogonalization of Krylov basis vectors.
C   DHEQR  performs QR factorization of Hessenberg matrix.
C   DHELS  finds least-squares solution of Hessenberg linear system.
C   DGEFA, DGESL, DGBFA, DGBSL are LINPACK routines for solving 
C          linear systems (dense or band direct methods).
C   DAXPY, DCOPY, DDOT, DNRM2, DSCAL are Basic Linear Algebra (BLAS)
C          routines.
C
C The routines called directly by DDASKR are:
C   DCNST0, DDAWTS, DINVWT, D1MACH, DDWNRM, DDASIC, DDATRP, DDSTP,
C   DRCHEK, XERRWD
C
C***END PROLOGUE DDASKR
C
C
      IMPLICIT DOUBLE PRECISION(A-H,O-Z)
      LOGICAL DONE, LAVL, LCFN, LCFL, LWARN
      DIMENSION Y(*),YPRIME(*)
      DIMENSION INFO(20)
      DIMENSION RWORK(LRW),IWORK(LIW)
      DIMENSION RTOL(*),ATOL(*)
      DIMENSION RPAR(*),IPAR(*)
      CHARACTER MSG*80
      EXTERNAL  RES, JAC, PSOL, RT, DDASID, DDASIK, DNEDD, DNEDK
C
C     Set pointers into IWORK.
C
      PARAMETER (LML=1, LMU=2, LMTYPE=4, 
     *   LIWM=1, LMXORD=3, LJCALC=5, LPHASE=6, LK=7, LKOLD=8,
     *   LNS=9, LNSTL=10, LNST=11, LNRE=12, LNJE=13, LETF=14, LNCFN=15,
     *   LNCFL=16, LNIW=17, LNRW=18, LNNI=19, LNLI=20, LNPS=21,
     *   LNPD=22, LMITER=23, LMAXL=24, LKMP=25, LNRMAX=26, LLNWP=27,
     *   LLNIWP=28, LLOCWP=29, LLCIWP=30, LKPRIN=31, LMXNIT=32,
     *   LMXNJ=33, LMXNH=34, LLSOFF=35, LNRTE=36, LIRFND=37, LICNS=41)
C
C     Set pointers into RWORK.
C
      PARAMETER (LTSTOP=1, LHMAX=2, LH=3, LTN=4, LCJ=5, LCJOLD=6,
     *   LHOLD=7, LS=8, LROUND=9, LEPLI=10, LSQRN=11, LRSQRN=12,
     *   LEPCON=13, LSTOL=14, LEPIN=15, LALPHA=21, LBETA=27,
     *   LGAMMA=33, LPSI=39, LSIGMA=45, LT0=51, LTLAST=52, LDELTA=61)
C
      SAVE LID, LENID, NONNEG, NCPHI
C
C
C***FIRST EXECUTABLE STATEMENT  DDASKR
C
C
      IF(INFO(1).NE.0) GO TO 100
C
C-----------------------------------------------------------------------
C     This block is executed for the initial call only.
C     It contains checking of inputs and initializations.
C-----------------------------------------------------------------------
C
C     First check INFO array to make sure all elements of INFO
C     Are within the proper range.  (INFO(1) is checked later, because
C     it must be tested on every call.) ITEMP holds the location
C     within INFO which may be out of range.
C
      DO 10 I=2,9
         ITEMP = I
         IF (INFO(I) .NE. 0 .AND. INFO(I) .NE. 1) GO TO 701
 10      CONTINUE
      ITEMP = 10
      IF(INFO(10).LT.0 .OR. INFO(10).GT.3) GO TO 701
      ITEMP = 11
      IF(INFO(11).LT.0 .OR. INFO(11).GT.2) GO TO 701
      DO 15 I=12,17
         ITEMP = I
         IF (INFO(I) .NE. 0 .AND. INFO(I) .NE. 1) GO TO 701
 15      CONTINUE
      ITEMP = 18
      IF(INFO(18).LT.0 .OR. INFO(18).GT.2) GO TO 701

C
C     Check NEQ to see if it is positive.
C
      IF (NEQ .LE. 0) GO TO 702
C
C     Check and compute maximum order.
C
      MXORD=5
      IF (INFO(9) .NE. 0) THEN
         MXORD=IWORK(LMXORD)
         IF (MXORD .LT. 1 .OR. MXORD .GT. 5) GO TO 703
         ENDIF
      IWORK(LMXORD)=MXORD
C
C     Set and/or check inputs for constraint checking (INFO(10) .NE. 0).
C     Set values for ICNFLG, NONNEG, and pointer LID.
C
      ICNFLG = 0
      NONNEG = 0
      LID = LICNS
      IF (INFO(10) .EQ. 0) GO TO 20
      IF (INFO(10) .EQ. 1) THEN
         ICNFLG = 1
         NONNEG = 0
         LID = LICNS + NEQ
      ELSEIF (INFO(10) .EQ. 2) THEN
         ICNFLG = 0
         NONNEG = 1
      ELSE
         ICNFLG = 1
         NONNEG = 1
         LID = LICNS + NEQ
      ENDIF
C
 20   CONTINUE
C
C     Set and/or check inputs for Krylov solver (INFO(12) .NE. 0).
C     If indicated, set default values for MAXL, KMP, NRMAX, and EPLI.
C     Otherwise, verify inputs required for iterative solver.
C
      IF (INFO(12) .EQ. 0) GO TO 25
C
      IWORK(LMITER) = INFO(12)
      IF (INFO(13) .EQ. 0) THEN
         IWORK(LMAXL) = MIN(5,NEQ)
         IWORK(LKMP) = IWORK(LMAXL)
         IWORK(LNRMAX) = 5
         RWORK(LEPLI) = 0.05D0
      ELSE
         IF(IWORK(LMAXL) .LT. 1 .OR. IWORK(LMAXL) .GT. NEQ) GO TO 720
         IF(IWORK(LKMP) .LT. 1 .OR. IWORK(LKMP) .GT. IWORK(LMAXL))
     1      GO TO 721
         IF(IWORK(LNRMAX) .LT. 0) GO TO 722
         IF(RWORK(LEPLI).LE.0.0D0 .OR. RWORK(LEPLI).GE.1.0D0)GO TO 723
         ENDIF
C
 25   CONTINUE
C
C     Set and/or check controls for the initial condition calculation
C     (INFO(11) .GT. 0).  If indicated, set default values.
C     Otherwise, verify inputs required for iterative solver.
C
      IF (INFO(11) .EQ. 0) GO TO 30
      IF (INFO(17) .EQ. 0) THEN
        IWORK(LMXNIT) = 5
        IF (INFO(12) .GT. 0) IWORK(LMXNIT) = 15
        IWORK(LMXNJ) = 6
        IF (INFO(12) .GT. 0) IWORK(LMXNJ) = 2
        IWORK(LMXNH) = 5
        IWORK(LLSOFF) = 0
        RWORK(LEPIN) = 0.01D0
      ELSE
        IF (IWORK(LMXNIT) .LE. 0) GO TO 725
        IF (IWORK(LMXNJ) .LE. 0) GO TO 725
        IF (IWORK(LMXNH) .LE. 0) GO TO 725
        LSOFF = IWORK(LLSOFF)
        IF (LSOFF .LT. 0 .OR. LSOFF .GT. 1) GO TO 725
        IF (RWORK(LEPIN) .LE. 0.0D0) GO TO 725
        ENDIF
C
 30   CONTINUE
C
C     Below is the computation and checking of the work array lengths
C     LENIW and LENRW, using direct methods (INFO(12) = 0) or
C     the Krylov methods (INFO(12) = 1).
C
      LENIC = 0
      IF (INFO(10) .EQ. 1 .OR. INFO(10) .EQ. 3) LENIC = NEQ
      LENID = 0
      IF (INFO(11) .EQ. 1 .OR. INFO(16) .EQ. 1) LENID = NEQ
      IF (INFO(12) .EQ. 0) THEN
C
C        Compute MTYPE, etc.  Check ML and MU.
C
         NCPHI = MAX(MXORD + 1, 4)
         IF(INFO(6).EQ.0) THEN 
            LENPD = NEQ**2
            LENRW = 60 + 3*NRT + (NCPHI+3)*NEQ + LENPD
            IF(INFO(5).EQ.0) THEN
               IWORK(LMTYPE)=2
            ELSE
               IWORK(LMTYPE)=1
            ENDIF
         ELSE
            IF(IWORK(LML).LT.0.OR.IWORK(LML).GE.NEQ)GO TO 717
            IF(IWORK(LMU).LT.0.OR.IWORK(LMU).GE.NEQ)GO TO 718
            LENPD=(2*IWORK(LML)+IWORK(LMU)+1)*NEQ
            IF(INFO(5).EQ.0) THEN
               IWORK(LMTYPE)=5
               MBAND=IWORK(LML)+IWORK(LMU)+1
               MSAVE=(NEQ/MBAND)+1
               LENRW = 60 + 3*NRT + (NCPHI+3)*NEQ + LENPD + 2*MSAVE
            ELSE
               IWORK(LMTYPE)=4
               LENRW = 60 + 3*NRT + (NCPHI+3)*NEQ + LENPD
            ENDIF
         ENDIF
C
C        Compute LENIW, LENWP, LENIWP.
C
         LENIW = 40 + LENIC + LENID + NEQ
         LENWP = 0
         LENIWP = 0
C
      ELSE IF (INFO(12) .EQ. 1)  THEN
         NCPHI = MXORD + 1
         MAXL = IWORK(LMAXL)
         LENWP = IWORK(LLNWP)
         LENIWP = IWORK(LLNIWP)
         LENPD = (MAXL+3+MIN0(1,MAXL-IWORK(LKMP)))*NEQ
     1         + (MAXL+3)*MAXL + 1 + LENWP
         LENRW = 60 + 3*NRT + (MXORD+5)*NEQ + LENPD
         LENIW = 40 + LENIC + LENID + LENIWP
C
      ENDIF
      IF(INFO(16) .NE. 0) LENRW = LENRW + NEQ
C
C     Check lengths of RWORK and IWORK.
C
      IWORK(LNIW)=LENIW
      IWORK(LNRW)=LENRW
      IWORK(LNPD)=LENPD
      IWORK(LLOCWP) = LENPD-LENWP+1
      IF(LRW.LT.LENRW)GO TO 704
      IF(LIW.LT.LENIW)GO TO 705
C
C     Check ICNSTR for legality.
C
      IF (LENIC .GT. 0) THEN
        DO 40 I = 1,NEQ
          ICI = IWORK(LICNS-1+I)
          IF (ICI .LT. -2 .OR. ICI .GT. 2) GO TO 726
 40       CONTINUE
        ENDIF
C
C     Check Y for consistency with constraints.
C
      IF (LENIC .GT. 0) THEN
        CALL DCNST0(NEQ,Y,IWORK(LICNS),IRET)
        IF (IRET .NE. 0) GO TO 727
        ENDIF
C
C     Check ID for legality and set INDEX = 0 or 1.
C
      INDEX = 1
      IF (LENID .GT. 0) THEN
        INDEX = 0
        DO 50 I = 1,NEQ
          IDI = IWORK(LID-1+I)
          IF (IDI .NE. 1 .AND. IDI .NE. -1) GO TO 724
          IF (IDI .EQ. -1) INDEX = 1
 50       CONTINUE
        ENDIF
C
C     Check to see that TOUT is different from T, and NRT .ge. 0.
C
      IF(TOUT .EQ. T)GO TO 719
      IF(NRT .LT. 0) GO TO 730
C
C     Check HMAX.
C
      IF(INFO(7) .NE. 0) THEN
         HMAX = RWORK(LHMAX)
         IF (HMAX .LE. 0.0D0) GO TO 710
         ENDIF
C
C     Initialize counters and other flags.
C
      IWORK(LNST)=0
      IWORK(LNRE)=0
      IWORK(LNJE)=0
      IWORK(LETF)=0
      IWORK(LNCFN)=0
      IWORK(LNNI)=0
      IWORK(LNLI)=0
      IWORK(LNPS)=0
      IWORK(LNCFL)=0
      IWORK(LNRTE)=0
      IWORK(LKPRIN)=INFO(18)
      IDID=1
      GO TO 200
C
C-----------------------------------------------------------------------
C     This block is for continuation calls only.
C     Here we check INFO(1), and if the last step was interrupted,
C     we check whether appropriate action was taken.
C-----------------------------------------------------------------------
C
100   CONTINUE
      IF(INFO(1).EQ.1)GO TO 110
      ITEMP = 1
      IF(INFO(1).NE.-1)GO TO 701
C
C     If we are here, the last step was interrupted by an error
C     condition from DDSTP, and appropriate action was not taken.
C     This is a fatal error.
C
      MSG = 'DASKR--  THE LAST STEP TERMINATED WITH A NEGATIVE'
      CALL XERRWD(MSG,49,201,0,0,0,0,0,0.0D0,0.0D0)
      MSG = 'DASKR--  VALUE (=I1) OF IDID AND NO APPROPRIATE'
      CALL XERRWD(MSG,47,202,0,1,IDID,0,0,0.0D0,0.0D0)
      MSG = 'DASKR--  ACTION WAS TAKEN. RUN TERMINATED'
      CALL XERRWD(MSG,41,203,1,0,0,0,0,0.0D0,0.0D0)
      RETURN
110   CONTINUE
C
C-----------------------------------------------------------------------
C     This block is executed on all calls.
C
C     Counters are saved for later checks of performance.
C     Then the error tolerance parameters are checked, and the
C     work array pointers are set.
C-----------------------------------------------------------------------
C
200   CONTINUE
C
C     Save counters for use later.
C
      IWORK(LNSTL)=IWORK(LNST)
      NLI0 = IWORK(LNLI)
      NNI0 = IWORK(LNNI)
      NCFN0 = IWORK(LNCFN)
      NCFL0 = IWORK(LNCFL)
      NWARN = 0
C
C     Check RTOL and ATOL.
C
      NZFLG = 0
      RTOLI = RTOL(1)
      ATOLI = ATOL(1)
      DO 210 I=1,NEQ
         IF (INFO(2) .EQ. 1) RTOLI = RTOL(I)
         IF (INFO(2) .EQ. 1) ATOLI = ATOL(I)
         IF (RTOLI .GT. 0.0D0 .OR. ATOLI .GT. 0.0D0) NZFLG = 1
         IF (RTOLI .LT. 0.0D0) GO TO 706
         IF (ATOLI .LT. 0.0D0) GO TO 707
210      CONTINUE
      IF (NZFLG .EQ. 0) GO TO 708
C
C     Set pointers to RWORK and IWORK segments.
C     For direct methods, SAVR is not used.
C
      IWORK(LLCIWP) = LID + LENID
      LSAVR = LDELTA
      IF (INFO(12) .NE. 0) LSAVR = LDELTA + NEQ
      LE = LSAVR + NEQ
      LWT = LE + NEQ
      LVT = LWT
      IF (INFO(16) .NE. 0) LVT = LWT + NEQ
      LPHI = LVT + NEQ
      LR0 = LPHI + NCPHI*NEQ
      LR1 = LR0 + NRT
      LRX = LR1 + NRT
      LWM = LRX + NRT
      IF (INFO(1) .EQ. 1) GO TO 400
C
C-----------------------------------------------------------------------
C     This block is executed on the initial call only.
C     Set the initial step size, the error weight vector, and PHI.
C     Compute unknown initial components of Y and YPRIME, if requested.
C-----------------------------------------------------------------------
C
300   CONTINUE
      TN=T
      IDID=1
C
C     Set error weight array WT and altered weight array VT.
C
      CALL DDAWTS(NEQ,INFO(2),RTOL,ATOL,Y,RWORK(LWT),RPAR,IPAR)
      CALL DINVWT(NEQ,RWORK(LWT),IER)
      IF (IER .NE. 0) GO TO 713
      IF (INFO(16) .NE. 0) THEN
        DO 305 I = 1, NEQ
 305      RWORK(LVT+I-1) = MAX(IWORK(LID+I-1),0)*RWORK(LWT+I-1)
        ENDIF
C
C     Compute unit roundoff and HMIN.
C
      UROUND = D1MACH(4)
      RWORK(LROUND) = UROUND
      HMIN = 4.0D0*UROUND*MAX(ABS(T),ABS(TOUT))
C
C     Set/check STPTOL control for initial condition calculation.
C     
      IF (INFO(11) .NE. 0) THEN
        IF( INFO(17) .EQ. 0) THEN
          RWORK(LSTOL) = UROUND**.6667D0
        ELSE
          IF (RWORK(LSTOL) .LE. 0.0D0) GO TO 725
          ENDIF
        ENDIF
C
C     Compute EPCON and square root of NEQ and its reciprocal, used
C     inside iterative solver.
C
      RWORK(LEPCON) = 0.33D0
      FLOATN = NEQ
      RWORK(LSQRN) = SQRT(FLOATN)
      RWORK(LRSQRN) = 1.D0/RWORK(LSQRN)
C
C     Check initial interval to see that it is long enough.
C
      TDIST = ABS(TOUT - T)
      IF(TDIST .LT. HMIN) GO TO 714
C
C     Check H0, if this was input.
C
      IF (INFO(8) .EQ. 0) GO TO 310
         H0 = RWORK(LH)
         IF ((TOUT - T)*H0 .LT. 0.0D0) GO TO 711
         IF (H0 .EQ. 0.0D0) GO TO 712
         GO TO 320
310    CONTINUE
C
C     Compute initial stepsize, to be used by either
C     DDSTP or DDASIC, depending on INFO(11).
C
      H0 = 0.001D0*TDIST
      YPNORM = DDWNRM(NEQ,YPRIME,RWORK(LVT),RPAR,IPAR)
      IF (YPNORM .GT. 0.5D0/H0) H0 = 0.5D0/YPNORM
      H0 = SIGN(H0,TOUT-T)
C
C     Adjust H0 if necessary to meet HMAX bound.
C
320   IF (INFO(7) .EQ. 0) GO TO 330
         RH = ABS(H0)/RWORK(LHMAX)
         IF (RH .GT. 1.0D0) H0 = H0/RH
C
C     Check against TSTOP, if applicable.
C
330   IF (INFO(4) .EQ. 0) GO TO 340
         TSTOP = RWORK(LTSTOP)
         IF ((TSTOP - T)*H0 .LT. 0.0D0) GO TO 715
         IF ((T + H0 - TSTOP)*H0 .GT. 0.0D0) H0 = TSTOP - T
         IF ((TSTOP - TOUT)*H0 .LT. 0.0D0) GO TO 709
C
340   IF (INFO(11) .EQ. 0) GO TO 370
C
C     Compute unknown components of initial Y and YPRIME, depending
C     on INFO(11) and INFO(12).  INFO(12) represents the nonlinear
C     solver type (direct/Krylov).  Pass the name of the specific 
C     nonlinear solver, depending on INFO(12).  The location of the work
C     arrays SAVR, YIC, YPIC, PWK also differ in the two cases.
C     For use in stopping tests, pass TSCALE = TDIST if INDEX = 0.
C
      NWT = 1
      EPCONI = RWORK(LEPIN)*RWORK(LEPCON)
      TSCALE = 0.0D0
      IF (INDEX .EQ. 0) TSCALE = TDIST
350   IF (INFO(12) .EQ. 0) THEN
         LYIC = LPHI + 2*NEQ
         LYPIC = LYIC + NEQ
         LPWK = LYPIC
         CALL DDASIC(TN,Y,YPRIME,NEQ,INFO(11),IWORK(LID),
     *     RES,JAC,PSOL,H0,TSCALE,RWORK(LWT),NWT,IDID,RPAR,IPAR,
     *     RWORK(LPHI),RWORK(LSAVR),RWORK(LDELTA),RWORK(LE),
     *     RWORK(LYIC),RWORK(LYPIC),RWORK(LPWK),RWORK(LWM),IWORK(LIWM),
     *     RWORK(LROUND),RWORK(LEPLI),RWORK(LSQRN),RWORK(LRSQRN),
     *     EPCONI,RWORK(LSTOL),INFO(15),ICNFLG,IWORK(LICNS),DDASID)
      ELSE IF (INFO(12) .EQ. 1) THEN
         LYIC = LWM
         LYPIC = LYIC + NEQ
         LPWK = LYPIC + NEQ
         CALL DDASIC(TN,Y,YPRIME,NEQ,INFO(11),IWORK(LID),
     *     RES,JAC,PSOL,H0,TSCALE,RWORK(LWT),NWT,IDID,RPAR,IPAR,
     *     RWORK(LPHI),RWORK(LSAVR),RWORK(LDELTA),RWORK(LE),
     *     RWORK(LYIC),RWORK(LYPIC),RWORK(LPWK),RWORK(LWM),IWORK(LIWM),
     *     RWORK(LROUND),RWORK(LEPLI),RWORK(LSQRN),RWORK(LRSQRN),
     *     EPCONI,RWORK(LSTOL),INFO(15),ICNFLG,IWORK(LICNS),DDASIK)
      ENDIF
C
      IF (IDID .LT. 0) GO TO 600
C
C     DDASIC was successful.  If this was the first call to DDASIC,
C     update the WT array (with the current Y) and call it again.
C
      IF (NWT .EQ. 2) GO TO 355
      NWT = 2
      CALL DDAWTS(NEQ,INFO(2),RTOL,ATOL,Y,RWORK(LWT),RPAR,IPAR)
      CALL DINVWT(NEQ,RWORK(LWT),IER)
      IF (IER .NE. 0) GO TO 713
      GO TO 350
C
C     If INFO(14) = 1, return now with IDID = 4.
C
355   IF (INFO(14) .EQ. 1) THEN
        IDID = 4
        H = H0
        IF (INFO(11) .EQ. 1) RWORK(LHOLD) = H0
        GO TO 590
      ENDIF
C
C     Update the WT and VT arrays one more time, with the new Y.
C
      CALL DDAWTS(NEQ,INFO(2),RTOL,ATOL,Y,RWORK(LWT),RPAR,IPAR)
      CALL DINVWT(NEQ,RWORK(LWT),IER)
      IF (IER .NE. 0) GO TO 713
      IF (INFO(16) .NE. 0) THEN
        DO 357 I = 1, NEQ
 357      RWORK(LVT+I-1) = MAX(IWORK(LID+I-1),0)*RWORK(LWT+I-1)
        ENDIF
C
C     Reset the initial stepsize to be used by DDSTP.
C     Use H0, if this was input.  Otherwise, recompute H0,
C     and adjust it if necessary to meet HMAX bound.
C
      IF (INFO(8) .NE. 0) THEN
         H0 = RWORK(LH)
         GO TO 360
         ENDIF
C
      H0 = 0.001D0*TDIST
      YPNORM = DDWNRM(NEQ,YPRIME,RWORK(LVT),RPAR,IPAR)
      IF (YPNORM .GT. 0.5D0/H0) H0 = 0.5D0/YPNORM
      H0 = SIGN(H0,TOUT-T)
C
360   IF (INFO(7) .NE. 0) THEN
         RH = ABS(H0)/RWORK(LHMAX)
         IF (RH .GT. 1.0D0) H0 = H0/RH
         ENDIF
C
C     Check against TSTOP, if applicable.
C
      IF (INFO(4) .NE. 0) THEN
         TSTOP = RWORK(LTSTOP)
         IF ((T + H0 - TSTOP)*H0 .GT. 0.0D0) H0 = TSTOP - T
         ENDIF
C
C     Load H and RWORK(LH) with H0.
C
370   H = H0
      RWORK(LH) = H
C
C     Load Y and H*YPRIME into PHI(*,1) and PHI(*,2).
C
      ITEMP = LPHI + NEQ
      DO 380 I = 1,NEQ
         RWORK(LPHI + I - 1) = Y(I)
380      RWORK(ITEMP + I - 1) = H*YPRIME(I)
C
C     Initialize T0 in RWORK; check for a zero of R near initial T.
C
      RWORK(LT0) = T
      IWORK(LIRFND) = 0
      RWORK(LPSI)=H
      RWORK(LPSI+1)=2.0D0*H
      IWORK(LKOLD)=1
      IF (NRT .EQ. 0) GO TO 390
      CALL DRCHEK(1,RT,NRT,NEQ,T,TOUT,Y,YPRIME,RWORK(LPHI),
     *   RWORK(LPSI),IWORK(LKOLD),RWORK(LR0),RWORK(LR1),
     *   RWORK(LRX),JROOT,IRT,RWORK(LROUND),INFO(3),
     *   RWORK,IWORK,RPAR,IPAR)
      IF (IRT .LT. 0) GO TO 731
C
 390  GO TO 500
C
C-----------------------------------------------------------------------
C     This block is for continuation calls only.
C     Its purpose is to check stop conditions before taking a step.
C     Adjust H if necessary to meet HMAX bound.
C-----------------------------------------------------------------------
C
400   CONTINUE
      UROUND=RWORK(LROUND)
      DONE = .FALSE.
      TN=RWORK(LTN)
      H=RWORK(LH)
      IF(NRT .EQ. 0) GO TO 405
C
C     Check for a zero of R near TN.
C
      CALL DRCHEK(2,RT,NRT,NEQ,TN,TOUT,Y,YPRIME,RWORK(LPHI),
     *   RWORK(LPSI),IWORK(LKOLD),RWORK(LR0),RWORK(LR1),
     *   RWORK(LRX),JROOT,IRT,RWORK(LROUND),INFO(3),
     *   RWORK,IWORK,RPAR,IPAR)
      IF (IRT .LT. 0) GO TO 731
      IF (IRT .NE. 1) GO TO 405
      IWORK(LIRFND) = 1
      IDID = 5
      T = RWORK(LT0)
      DONE = .TRUE.
      GO TO 490
405   CONTINUE
C
      IF(INFO(7) .EQ. 0) GO TO 410
         RH = ABS(H)/RWORK(LHMAX)
         IF(RH .GT. 1.0D0) H = H/RH
410   CONTINUE
      IF(T .EQ. TOUT) GO TO 719
      IF((T - TOUT)*H .GT. 0.0D0) GO TO 711
      IF(INFO(4) .EQ. 1) GO TO 430
      IF(INFO(3) .EQ. 1) GO TO 420
      IF((TN-TOUT)*H.LT.0.0D0)GO TO 490
      CALL DDATRP(TN,TOUT,Y,YPRIME,NEQ,IWORK(LKOLD),
     *  RWORK(LPHI),RWORK(LPSI))
      T=TOUT
      IDID = 3
      DONE = .TRUE.
      GO TO 490
420   IF((TN-T)*H .LE. 0.0D0) GO TO 490
      IF((TN - TOUT)*H .GE. 0.0D0) GO TO 425
      CALL DDATRP(TN,TN,Y,YPRIME,NEQ,IWORK(LKOLD),
     *  RWORK(LPHI),RWORK(LPSI))
      T = TN
      IDID = 1
      DONE = .TRUE.
      GO TO 490
425   CONTINUE
      CALL DDATRP(TN,TOUT,Y,YPRIME,NEQ,IWORK(LKOLD),
     *  RWORK(LPHI),RWORK(LPSI))
      T = TOUT
      IDID = 3
      DONE = .TRUE.
      GO TO 490
430   IF(INFO(3) .EQ. 1) GO TO 440
      TSTOP=RWORK(LTSTOP)
      IF((TN-TSTOP)*H.GT.0.0D0) GO TO 715
      IF((TSTOP-TOUT)*H.LT.0.0D0)GO TO 709
      IF((TN-TOUT)*H.LT.0.0D0)GO TO 450
      CALL DDATRP(TN,TOUT,Y,YPRIME,NEQ,IWORK(LKOLD),
     *   RWORK(LPHI),RWORK(LPSI))
      T=TOUT
      IDID = 3
      DONE = .TRUE.
      GO TO 490
440   TSTOP = RWORK(LTSTOP)
      IF((TN-TSTOP)*H .GT. 0.0D0) GO TO 715
      IF((TSTOP-TOUT)*H .LT. 0.0D0) GO TO 709
      IF((TN-T)*H .LE. 0.0D0) GO TO 450
      IF((TN - TOUT)*H .GE. 0.0D0) GO TO 445
      CALL DDATRP(TN,TN,Y,YPRIME,NEQ,IWORK(LKOLD),
     *  RWORK(LPHI),RWORK(LPSI))
      T = TN
      IDID = 1
      DONE = .TRUE.
      GO TO 490
445   CONTINUE
      CALL DDATRP(TN,TOUT,Y,YPRIME,NEQ,IWORK(LKOLD),
     *  RWORK(LPHI),RWORK(LPSI))
      T = TOUT
      IDID = 3
      DONE = .TRUE.
      GO TO 490
450   CONTINUE
C
C     Check whether we are within roundoff of TSTOP.
C
      IF(ABS(TN-TSTOP).GT.100.0D0*UROUND*
     *   (ABS(TN)+ABS(H)))GO TO 460
      CALL DDATRP(TN,TSTOP,Y,YPRIME,NEQ,IWORK(LKOLD),
     *  RWORK(LPHI),RWORK(LPSI))
      IDID=2
      T=TSTOP
      DONE = .TRUE.
      GO TO 490
460   TNEXT=TN+H
      IF((TNEXT-TSTOP)*H.LE.0.0D0)GO TO 490
      H=TSTOP-TN
      RWORK(LH)=H
C
490   IF (DONE) GO TO 590
C
C-----------------------------------------------------------------------
C     The next block contains the call to the one-step integrator DDSTP.
C     This is a looping point for the integration steps.
C     Check for too many steps.
C     Check for poor Newton/Krylov performance.
C     Update WT.  Check for too much accuracy requested.
C     Compute minimum stepsize.
C-----------------------------------------------------------------------
C
500   CONTINUE
C
C     Check for too many steps.
C
      IF((IWORK(LNST)-IWORK(LNSTL)).LT.500) GO TO 505
           IDID=-1
           GO TO 527
C
C Check for poor Newton/Krylov performance.
C
505   IF (INFO(12) .EQ. 0) GO TO 510
      NSTD = IWORK(LNST) - IWORK(LNSTL)
      NNID = IWORK(LNNI) - NNI0
      IF (NSTD .LT. 10 .OR. NNID .EQ. 0) GO TO 510
      AVLIN = REAL(IWORK(LNLI) - NLI0)/REAL(NNID)
      RCFN = REAL(IWORK(LNCFN) - NCFN0)/REAL(NSTD)
      RCFL = REAL(IWORK(LNCFL) - NCFL0)/REAL(NNID)
      FMAXL = IWORK(LMAXL)
      LAVL = AVLIN .GT. FMAXL
      LCFN = RCFN .GT. 0.9D0
      LCFL = RCFL .GT. 0.9D0
      LWARN = LAVL .OR. LCFN .OR. LCFL
      IF (.NOT.LWARN) GO TO 510
      NWARN = NWARN + 1
      IF (NWARN .GT. 10) GO TO 510
      IF (LAVL) THEN
        MSG = 'DASKR-- Warning. Poor iterative algorithm performance   '
        CALL XERRWD (MSG, 56, 501, 0, 0, 0, 0, 0, 0.0D0, 0.0D0)
        MSG = '      at T = R1. Average no. of linear iterations = R2  '
        CALL XERRWD (MSG, 56, 501, 0, 0, 0, 0, 2, TN, AVLIN)
        ENDIF
      IF (LCFN) THEN
        MSG = 'DASKR-- Warning. Poor iterative algorithm performance   '
        CALL XERRWD (MSG, 56, 502, 0, 0, 0, 0, 0, 0.0D0, 0.0D0)
        MSG = '      at T = R1. Nonlinear convergence failure rate = R2'
        CALL XERRWD (MSG, 56, 502, 0, 0, 0, 0, 2, TN, RCFN)
        ENDIF
      IF (LCFL) THEN
        MSG = 'DASKR-- Warning. Poor iterative algorithm performance   '
        CALL XERRWD (MSG, 56, 503, 0, 0, 0, 0, 0, 0.0D0, 0.0D0)
        MSG = '      at T = R1. Linear convergence failure rate = R2   '
        CALL XERRWD (MSG, 56, 503, 0, 0, 0, 0, 2, TN, RCFL)
        ENDIF
C
C     Update WT and VT, if this is not the first call.
C
510   CALL DDAWTS(NEQ,INFO(2),RTOL,ATOL,RWORK(LPHI),RWORK(LWT),
     *            RPAR,IPAR)
      CALL DINVWT(NEQ,RWORK(LWT),IER)
      IF (IER .NE. 0) THEN
        IDID = -3
        GO TO 527
        ENDIF
      IF (INFO(16) .NE. 0) THEN
        DO 515 I = 1, NEQ
 515      RWORK(LVT+I-1) = MAX(IWORK(LID+I-1),0)*RWORK(LWT+I-1)
        ENDIF
C
C     Test for too much accuracy requested.
C
      R = DDWNRM(NEQ,RWORK(LPHI),RWORK(LWT),RPAR,IPAR)*100.0D0*UROUND
      IF (R .LE. 1.0D0) GO TO 525
C
C     Multiply RTOL and ATOL by R and return.
C
      IF(INFO(2).EQ.1)GO TO 523
           RTOL(1)=R*RTOL(1)
           ATOL(1)=R*ATOL(1)
           IDID=-2
           GO TO 527
523   DO 524 I=1,NEQ
           RTOL(I)=R*RTOL(I)
524        ATOL(I)=R*ATOL(I)
      IDID=-2
      GO TO 527
525   CONTINUE
C
C     Compute minimum stepsize.
C
      HMIN=4.0D0*UROUND*MAX(ABS(TN),ABS(TOUT))
C
C     Test H vs. HMAX
      IF (INFO(7) .NE. 0) THEN
         RH = ABS(H)/RWORK(LHMAX)
         IF (RH .GT. 1.0D0) H = H/RH
         ENDIF
C
C     Call the one-step integrator.
C     Note that INFO(12) represents the nonlinear solver type.
C     Pass the required nonlinear solver, depending upon INFO(12).
C
      IF (INFO(12) .EQ. 0) THEN
         CALL DDSTP(TN,Y,YPRIME,NEQ,
     *      RES,JAC,PSOL,H,RWORK(LWT),RWORK(LVT),INFO(1),IDID,RPAR,IPAR,
     *      RWORK(LPHI),RWORK(LSAVR),RWORK(LDELTA),RWORK(LE),
     *      RWORK(LWM),IWORK(LIWM),
     *      RWORK(LALPHA),RWORK(LBETA),RWORK(LGAMMA),
     *      RWORK(LPSI),RWORK(LSIGMA),
     *      RWORK(LCJ),RWORK(LCJOLD),RWORK(LHOLD),RWORK(LS),HMIN,
     *      RWORK(LROUND), RWORK(LEPLI),RWORK(LSQRN),RWORK(LRSQRN),
     *      RWORK(LEPCON), IWORK(LPHASE),IWORK(LJCALC),INFO(15),
     *      IWORK(LK), IWORK(LKOLD),IWORK(LNS),NONNEG,INFO(12),
     *      DNEDD)
      ELSE IF (INFO(12) .EQ. 1) THEN
         CALL DDSTP(TN,Y,YPRIME,NEQ,
     *      RES,JAC,PSOL,H,RWORK(LWT),RWORK(LVT),INFO(1),IDID,RPAR,IPAR,
     *      RWORK(LPHI),RWORK(LSAVR),RWORK(LDELTA),RWORK(LE),
     *      RWORK(LWM),IWORK(LIWM),
     *      RWORK(LALPHA),RWORK(LBETA),RWORK(LGAMMA),
     *      RWORK(LPSI),RWORK(LSIGMA),
     *      RWORK(LCJ),RWORK(LCJOLD),RWORK(LHOLD),RWORK(LS),HMIN,
     *      RWORK(LROUND), RWORK(LEPLI),RWORK(LSQRN),RWORK(LRSQRN),
     *      RWORK(LEPCON), IWORK(LPHASE),IWORK(LJCALC),INFO(15),
     *      IWORK(LK), IWORK(LKOLD),IWORK(LNS),NONNEG,INFO(12),
     *      DNEDK)
      ENDIF
C
527   IF(IDID.LT.0)GO TO 600
C
C-----------------------------------------------------------------------
C     This block handles the case of a successful return from DDSTP
C     (IDID=1).  Test for stop conditions.
C-----------------------------------------------------------------------
C
      IF(NRT .EQ. 0) GO TO 530
C
C     Check for a zero of R near TN.
C
      CALL DRCHEK(3,RT,NRT,NEQ,TN,TOUT,Y,YPRIME,RWORK(LPHI),
     *   RWORK(LPSI),IWORK(LKOLD),RWORK(LR0),RWORK(LR1),
     *   RWORK(LRX),JROOT,IRT,RWORK(LROUND),INFO(3),
     *   RWORK,IWORK,RPAR,IPAR)
      IF(IRT .NE. 1) GO TO 530
      IWORK(LIRFND) = 1
      IDID = 5
      T = RWORK(LT0)
      GO TO 580
C
530   IF (INFO(4) .EQ. 0) THEN
C        Stopping tests for the case of no TSTOP. ----------------------
         IF ( (TN-TOUT)*H .GE. 0.0D0) THEN
            CALL DDATRP(TN,TOUT,Y,YPRIME,NEQ,IWORK(LKOLD),
     *                  RWORK(LPHI),RWORK(LPSI))
            T = TOUT
            IDID = 3
            GO TO 580
            ENDIF
         IF (INFO(3) .EQ. 0) GO TO 500
         T = TN
         IDID = 1
         GO TO 580
         ENDIF
C
540   IF (INFO(3) .NE. 0) GO TO 550
C     Stopping tests for the TSTOP case, interval-output mode. ---------
      IF (ABS(TN-TSTOP) .LE. 100.0D0*UROUND*(ABS(TN)+ABS(H))) THEN
         CALL DDATRP(TN,TSTOP,Y,YPRIME,NEQ,IWORK(LKOLD),
     *               RWORK(LPHI),RWORK(LPSI))
         T = TSTOP
         IDID = 2
         GO TO 580
         ENDIF
      IF ( (TN-TOUT)*H .GE. 0.0D0) THEN
         CALL DDATRP(TN,TOUT,Y,YPRIME,NEQ,IWORK(LKOLD),
     *               RWORK(LPHI),RWORK(LPSI))
         T = TOUT
         IDID = 3
         GO TO 580
         ENDIF
      TNEXT = TN + H
      IF ((TNEXT-TSTOP)*H .LE. 0.0D0) GO TO 500
      H = TSTOP - TN
      GO TO 500
C
550   CONTINUE
C     Stopping tests for the TSTOP case, intermediate-output mode. -----
      IF (ABS(TN-TSTOP) .LE. 100.0D0*UROUND*(ABS(TN)+ABS(H))) THEN
         CALL DDATRP(TN,TSTOP,Y,YPRIME,NEQ,IWORK(LKOLD),
     *               RWORK(LPHI),RWORK(LPSI))
         T = TSTOP
         IDID = 2
         GO TO 580
         ENDIF
      IF ( (TN-TOUT)*H .GE. 0.0D0) THEN
         CALL DDATRP(TN,TOUT,Y,YPRIME,NEQ,IWORK(LKOLD),
     *               RWORK(LPHI),RWORK(LPSI))
         T = TOUT
         IDID = 3
         GO TO 580
         ENDIF
      T = TN
      IDID = 1
C
580   CONTINUE
C
C-----------------------------------------------------------------------
C     All successful returns from DDASKR are made from this block.
C-----------------------------------------------------------------------
C
590   CONTINUE
      RWORK(LTN)=TN
      RWORK(LTLAST)=T
      RWORK(LH)=H
      RETURN
C
C-----------------------------------------------------------------------
C     This block handles all unsuccessful returns other than for
C     illegal input.
C-----------------------------------------------------------------------
C
600   CONTINUE
      ITEMP = -IDID
      GO TO (610,620,630,700,655,640,650,660,670,675,
     *  680,685,690,695), ITEMP
C
C     The maximum number of steps was taken before
C     reaching tout.
C
610   MSG = 'DASKR--  AT CURRENT T (=R1)  500 STEPS'
      CALL XERRWD(MSG,38,610,0,0,0,0,1,TN,0.0D0)
      MSG = 'DASKR--  TAKEN ON THIS CALL BEFORE REACHING TOUT'
      CALL XERRWD(MSG,48,611,0,0,0,0,0,0.0D0,0.0D0)
      GO TO 700
C
C     Too much accuracy for machine precision.
C
620   MSG = 'DASKR--  AT T (=R1) TOO MUCH ACCURACY REQUESTED'
      CALL XERRWD(MSG,47,620,0,0,0,0,1,TN,0.0D0)
      MSG = 'DASKR--  FOR PRECISION OF MACHINE. RTOL AND ATOL'
      CALL XERRWD(MSG,48,621,0,0,0,0,0,0.0D0,0.0D0)
      MSG = 'DASKR--  WERE INCREASED BY A FACTOR R (=R1)'
      CALL XERRWD(MSG,43,622,0,0,0,0,1,R,0.0D0)
      GO TO 700
C
C     WT(I) .LE. 0.0D0 for some I (not at start of problem).
C
630   MSG = 'DASKR--  AT T (=R1) SOME ELEMENT OF WT'
      CALL XERRWD(MSG,38,630,0,0,0,0,1,TN,0.0D0)
      MSG = 'DASKR--  HAS BECOME .LE. 0.0'
      CALL XERRWD(MSG,28,631,0,0,0,0,0,0.0D0,0.0D0)
      GO TO 700
C
C     Error test failed repeatedly or with H=HMIN.
C
640   MSG = 'DASKR--  AT T (=R1) AND STEPSIZE H (=R2) THE'
      CALL XERRWD(MSG,44,640,0,0,0,0,2,TN,H)
      MSG='DASKR--  ERROR TEST FAILED REPEATEDLY OR WITH ABS(H)=HMIN'
      CALL XERRWD(MSG,57,641,0,0,0,0,0,0.0D0,0.0D0)
      GO TO 700
C
C     Nonlinear solver failed to converge repeatedly or with H=HMIN.
C
650   MSG = 'DASKR--  AT T (=R1) AND STEPSIZE H (=R2) THE'
      CALL XERRWD(MSG,44,650,0,0,0,0,2,TN,H)
      MSG = 'DASKR--  NONLINEAR SOLVER FAILED TO CONVERGE'
      CALL XERRWD(MSG,44,651,0,0,0,0,0,0.0D0,0.0D0)
      MSG = 'DASKR--  REPEATEDLY OR WITH ABS(H)=HMIN'
      CALL XERRWD(MSG,40,652,0,0,0,0,0,0.0D0,0.0D0)
      GO TO 700
C
C     The preconditioner had repeated failures.
C
655   MSG = 'DASKR--  AT T (=R1) AND STEPSIZE H (=R2) THE'
      CALL XERRWD(MSG,44,655,0,0,0,0,2,TN,H)
      MSG = 'DASKR--  PRECONDITIONER HAD REPEATED FAILURES.'
      CALL XERRWD(MSG,46,656,0,0,0,0,0,0.0D0,0.0D0)
      GO TO 700
C
C     The iteration matrix is singular.
C
660   MSG = 'DASKR--  AT T (=R1) AND STEPSIZE H (=R2) THE'
      CALL XERRWD(MSG,44,660,0,0,0,0,2,TN,H)
      MSG = 'DASKR--  ITERATION MATRIX IS SINGULAR.'
      CALL XERRWD(MSG,38,661,0,0,0,0,0,0.0D0,0.0D0)
      GO TO 700
C
C     Nonlinear system failure preceded by error test failures.
C
670   MSG = 'DASKR--  AT T (=R1) AND STEPSIZE H (=R2) THE'
      CALL XERRWD(MSG,44,670,0,0,0,0,2,TN,H)
      MSG = 'DASKR--  NONLINEAR SOLVER COULD NOT CONVERGE.'
      CALL XERRWD(MSG,45,671,0,0,0,0,0,0.0D0,0.0D0)
      MSG = 'DASKR--  ALSO, THE ERROR TEST FAILED REPEATEDLY.'
      CALL XERRWD(MSG,49,672,0,0,0,0,0,0.0D0,0.0D0)
      GO TO 700
C
C     Nonlinear system failure because IRES = -1.
C
675   MSG = 'DASKR--  AT T (=R1) AND STEPSIZE H (=R2) THE'
      CALL XERRWD(MSG,44,675,0,0,0,0,2,TN,H)
      MSG = 'DASKR--  NONLINEAR SYSTEM SOLVER COULD NOT CONVERGE'
      CALL XERRWD(MSG,51,676,0,0,0,0,0,0.0D0,0.0D0)
      MSG = 'DASKR--  BECAUSE IRES WAS EQUAL TO MINUS ONE'
      CALL XERRWD(MSG,44,677,0,0,0,0,0,0.0D0,0.0D0)
      GO TO 700
C
C     Failure because IRES = -2.
C
680   MSG = 'DASKR--  AT T (=R1) AND STEPSIZE H (=R2)'
      CALL XERRWD(MSG,40,680,0,0,0,0,2,TN,H)
      MSG = 'DASKR--  IRES WAS EQUAL TO MINUS TWO'
      CALL XERRWD(MSG,36,681,0,0,0,0,0,0.0D0,0.0D0)
      GO TO 700
C
C     Failed to compute initial YPRIME.
C
685   MSG = 'DASKR--  AT T (=R1) AND STEPSIZE H (=R2) THE'
      CALL XERRWD(MSG,44,685,0,0,0,0,0,0.0D0,0.0D0)
      MSG = 'DASKR--  INITIAL (Y,YPRIME) COULD NOT BE COMPUTED'
      CALL XERRWD(MSG,49,686,0,0,0,0,2,TN,H0)
      GO TO 700
C
C     Failure because IER was negative from PSOL.
C
690   MSG = 'DASKR--  AT T (=R1) AND STEPSIZE H (=R2)'
      CALL XERRWD(MSG,40,690,0,0,0,0,2,TN,H)
      MSG = 'DASKR--  IER WAS NEGATIVE FROM PSOL'
      CALL XERRWD(MSG,35,691,0,0,0,0,0,0.0D0,0.0D0)
      GO TO 700
C
C     Failure because the linear system solver could not converge.
C
695   MSG = 'DASKR--  AT T (=R1) AND STEPSIZE H (=R2) THE'
      CALL XERRWD(MSG,44,695,0,0,0,0,2,TN,H)
      MSG = 'DASKR--  LINEAR SYSTEM SOLVER COULD NOT CONVERGE.'
      CALL XERRWD(MSG,50,696,0,0,0,0,0,0.0D0,0.0D0)
      GO TO 700
C
C
700   CONTINUE
      INFO(1)=-1
      T=TN
      RWORK(LTN)=TN
      RWORK(LH)=H
      RETURN
C
C-----------------------------------------------------------------------
C     This block handles all error returns due to illegal input,
C     as detected before calling DDSTP.
C     First the error message routine is called.  If this happens
C     twice in succession, execution is terminated.
C-----------------------------------------------------------------------
C
701   MSG = 'DASKR--  ELEMENT (=I1) OF INFO VECTOR IS NOT VALID'
      CALL XERRWD(MSG,50,1,0,1,ITEMP,0,0,0.0D0,0.0D0)
      GO TO 750
702   MSG = 'DASKR--  NEQ (=I1) .LE. 0'
      CALL XERRWD(MSG,25,2,0,1,NEQ,0,0,0.0D0,0.0D0)
      GO TO 750
703   MSG = 'DASKR--  MAXORD (=I1) NOT IN RANGE'
      CALL XERRWD(MSG,34,3,0,1,MXORD,0,0,0.0D0,0.0D0)
      GO TO 750
704   MSG='DASKR--  RWORK LENGTH NEEDED, LENRW (=I1), EXCEEDS LRW (=I2)'
      CALL XERRWD(MSG,60,4,0,2,LENRW,LRW,0,0.0D0,0.0D0)
      GO TO 750
705   MSG='DASKR--  IWORK LENGTH NEEDED, LENIW (=I1), EXCEEDS LIW (=I2)'
      CALL XERRWD(MSG,60,5,0,2,LENIW,LIW,0,0.0D0,0.0D0)
      GO TO 750
706   MSG = 'DASKR--  SOME ELEMENT OF RTOL IS .LT. 0'
      CALL XERRWD(MSG,39,6,0,0,0,0,0,0.0D0,0.0D0)
      GO TO 750
707   MSG = 'DASKR--  SOME ELEMENT OF ATOL IS .LT. 0'
      CALL XERRWD(MSG,39,7,0,0,0,0,0,0.0D0,0.0D0)
      GO TO 750
708   MSG = 'DASKR--  ALL ELEMENTS OF RTOL AND ATOL ARE ZERO'
      CALL XERRWD(MSG,47,8,0,0,0,0,0,0.0D0,0.0D0)
      GO TO 750
709   MSG='DASKR--  INFO(4) = 1 AND TSTOP (=R1) BEHIND TOUT (=R2)'
      CALL XERRWD(MSG,54,9,0,0,0,0,2,TSTOP,TOUT)
      GO TO 750
710   MSG = 'DASKR--  HMAX (=R1) .LT. 0.0'
      CALL XERRWD(MSG,28,10,0,0,0,0,1,HMAX,0.0D0)
      GO TO 750
711   MSG = 'DASKR--  TOUT (=R1) BEHIND T (=R2)'
      CALL XERRWD(MSG,34,11,0,0,0,0,2,TOUT,T)
      GO TO 750
712   MSG = 'DASKR--  INFO(8)=1 AND H0=0.0'
      CALL XERRWD(MSG,29,12,0,0,0,0,0,0.0D0,0.0D0)
      GO TO 750
713   MSG = 'DASKR--  SOME ELEMENT OF WT IS .LE. 0.0'
      CALL XERRWD(MSG,39,13,0,0,0,0,0,0.0D0,0.0D0)
      GO TO 750
714   MSG='DASKR-- TOUT (=R1) TOO CLOSE TO T (=R2) TO START INTEGRATION'
      CALL XERRWD(MSG,60,14,0,0,0,0,2,TOUT,T)
      GO TO 750
715   MSG = 'DASKR--  INFO(4)=1 AND TSTOP (=R1) BEHIND T (=R2)'
      CALL XERRWD(MSG,49,15,0,0,0,0,2,TSTOP,T)
      GO TO 750
717   MSG = 'DASKR--  ML (=I1) ILLEGAL. EITHER .LT. 0 OR .GT. NEQ'
      CALL XERRWD(MSG,52,17,0,1,IWORK(LML),0,0,0.0D0,0.0D0)
      GO TO 750
718   MSG = 'DASKR--  MU (=I1) ILLEGAL. EITHER .LT. 0 OR .GT. NEQ'
      CALL XERRWD(MSG,52,18,0,1,IWORK(LMU),0,0,0.0D0,0.0D0)
      GO TO 750
719   MSG = 'DASKR--  TOUT (=R1) IS EQUAL TO T (=R2)'
      CALL XERRWD(MSG,39,19,0,0,0,0,2,TOUT,T)
      GO TO 750
720   MSG = 'DASKR--  MAXL (=I1) ILLEGAL. EITHER .LT. 1 OR .GT. NEQ'
      CALL XERRWD(MSG,54,20,0,1,IWORK(LMAXL),0,0,0.0D0,0.0D0)
      GO TO 750
721   MSG = 'DASKR--  KMP (=I1) ILLEGAL. EITHER .LT. 1 OR .GT. MAXL'
      CALL XERRWD(MSG,54,21,0,1,IWORK(LKMP),0,0,0.0D0,0.0D0)
      GO TO 750
722   MSG = 'DASKR--  NRMAX (=I1) ILLEGAL. .LT. 0'
      CALL XERRWD(MSG,36,22,0,1,IWORK(LNRMAX),0,0,0.0D0,0.0D0)
      GO TO 750
723   MSG = 'DASKR--  EPLI (=R1) ILLEGAL. EITHER .LE. 0.D0 OR .GE. 1.D0'
      CALL XERRWD(MSG,58,23,0,0,0,0,1,RWORK(LEPLI),0.0D0)
      GO TO 750
724   MSG = 'DASKR--  ILLEGAL IWORK VALUE FOR INFO(11) .NE. 0'
      CALL XERRWD(MSG,48,24,0,0,0,0,0,0.0D0,0.0D0)
      GO TO 750
725   MSG = 'DASKR--  ONE OF THE INPUTS FOR INFO(17) = 1 IS ILLEGAL'
      CALL XERRWD(MSG,54,25,0,0,0,0,0,0.0D0,0.0D0)
      GO TO 750
726   MSG = 'DASKR--  ILLEGAL IWORK VALUE FOR INFO(10) .NE. 0'
      CALL XERRWD(MSG,48,26,0,0,0,0,0,0.0D0,0.0D0)
      GO TO 750
727   MSG = 'DASKR--  Y(I) AND IWORK(40+I) (I=I1) INCONSISTENT'
      CALL XERRWD(MSG,49,27,0,1,IRET,0,0,0.0D0,0.0D0)
      GO TO 750
730   MSG = 'DASKR--  NRT (=I1) .LT. 0'
      CALL XERRWD(MSG,25,30,1,1,NRT,0,0,0.0D0,0.0D0)
      GO TO 750
731   MSG = 'DASKR--  R IS ILL-DEFINED.  ZERO VALUES WERE FOUND AT TWO'
      CALL XERRWD(MSG,57,31,1,0,0,0,0,0.0D0,0.0D0)
      MSG = '         VERY CLOSE T VALUES, AT T = R1'
      CALL XERRWD(MSG,39,31,1,0,0,0,1,RWORK(LT0),0.0D0)
C
750   IF(INFO(1).EQ.-1) GO TO 760
      INFO(1)=-1
      IDID=-33
      RETURN
760   MSG = 'DASKR--  REPEATED OCCURRENCES OF ILLEGAL INPUT'
      CALL XERRWD(MSG,46,701,0,0,0,0,0,0.0D0,0.0D0)
770   MSG = 'DASKR--  RUN TERMINATED. APPARENT INFINITE LOOP'
      CALL XERRWD(MSG,47,702,1,0,0,0,0,0.0D0,0.0D0)
      RETURN
C
C------END OF SUBROUTINE DDASKR-----------------------------------------
      END
      SUBROUTINE DRCHEK (JOB, RT, NRT, NEQ, TN, TOUT, Y, YP, PHI, PSI,
     *   KOLD, R0, R1, RX, JROOT, IRT, UROUND, INFO3, RWORK, IWORK,
     *   RPAR, IPAR)
C
C***BEGIN PROLOGUE  DRCHEK
C***REFER TO DDASKR
C***ROUTINES CALLED  DDATRP, DROOTS, DCOPY, RT
C***REVISION HISTORY  (YYMMDD)
C   020815  DATE WRITTEN   
C   021217  Added test for roots close when JOB = 2.
C   050510  Changed T increment after 110 so that TEMP1/H .ge. 0.1.
C***END PROLOGUE  DRCHEK
C
      IMPLICIT DOUBLE PRECISION(A-H,O-Z)
C Pointers into IWORK:
      PARAMETER (LNRTE=36, LIRFND=37)
C Pointers into RWORK:
      PARAMETER (LT0=51, LTLAST=52)
      EXTERNAL RT
      INTEGER JOB, NRT, NEQ, KOLD, JROOT, IRT, INFO3, IWORK, IPAR
      DOUBLE PRECISION TN, TOUT, Y, YP, PHI, PSI, R0, R1, RX, UROUND,
     *  RWORK, RPAR
      DIMENSION Y(*), YP(*), PHI(NEQ,*), PSI(*),
     *          R0(*), R1(*), RX(*), JROOT(*), RWORK(*), IWORK(*)
      INTEGER I, JFLAG
      DOUBLE PRECISION H
      DOUBLE PRECISION HMINR, T1, TEMP1, TEMP2, X, ZERO
      LOGICAL ZROOT
      DATA ZERO/0.0D0/
C-----------------------------------------------------------------------
C This routine checks for the presence of a root of R(T,Y,Y') in the
C vicinity of the current T, in a manner depending on the
C input flag JOB.  It calls subroutine DROOTS to locate the root
C as precisely as possible.
C
C In addition to variables described previously, DRCHEK
C uses the following for communication..
C JOB    = integer flag indicating type of call..
C          JOB = 1 means the problem is being initialized, and DRCHEK
C                  is to look for a root at or very near the initial T.
C          JOB = 2 means a continuation call to the solver was just
C                  made, and DRCHEK is to check for a root in the
C                  relevant part of the step last taken.
C          JOB = 3 means a successful step was just taken, and DRCHEK
C                  is to look for a root in the interval of the step.
C R0     = array of length NRT, containing the value of R at T = T0.
C          R0 is input for JOB .ge. 2 and on output in all cases.
C R1,RX  = arrays of length NRT for work space.
C IRT    = completion flag..
C          IRT = 0  means no root was found.
C          IRT = -1 means JOB = 1 and a zero was found both at T0 and
C                   and very close to T0.
C          IRT = -2 means JOB = 2 and some Ri was found to have a zero
C                   both at T0 and very close to T0.
C          IRT = 1  means a legitimate root was found (JOB = 2 or 3).
C                   On return, T0 is the root location, and Y is the
C                   corresponding solution vector.
C T0     = value of T at one endpoint of interval of interest.  Only
C          roots beyond T0 in the direction of integration are sought.
C          T0 is input if JOB .ge. 2, and output in all cases.
C          T0 is updated by DRCHEK, whether a root is found or not.
C          Stored in the global array RWORK.
C TLAST  = last value of T returned by the solver (input only).
C          Stored in the global array RWORK.
C TOUT   = final output time for the solver.
C IRFND  = input flag showing whether the last step taken had a root.
C          IRFND = 1 if it did, = 0 if not.
C          Stored in the global array IWORK.
C INFO3  = copy of INFO(3) (input only).
C-----------------------------------------------------------------------
C     
      H = PSI(1)
      IRT = 0
      DO 10 I = 1,NRT
 10     JROOT(I) = 0
      HMINR = (ABS(TN) + ABS(H))*UROUND*100.0D0
C
      GO TO (100, 200, 300), JOB
C
C Evaluate R at initial T (= RWORK(LT0)); check for zero values.--------
 100  CONTINUE
      CALL DDATRP(TN,RWORK(LT0),Y,YP,NEQ,KOLD,PHI,PSI)
      CALL RT (NEQ, RWORK(LT0), Y, YP, NRT, R0, RPAR, IPAR)
      IWORK(LNRTE) = 1
      ZROOT = .FALSE.
      DO 110 I = 1,NRT
 110    IF (ABS(R0(I)) .EQ. ZERO) ZROOT = .TRUE.
      IF (.NOT. ZROOT) GO TO 190
C R has a zero at T.  Look at R at T + (small increment). --------------
      TEMP2 = MAX(HMING/ABS(H), 0.1D0)
      TEMP1 = TEMP2*H
      RWORK(LT0) = RWORK(LT0) + TEMP1
      DO 120 I = 1,NEQ
 120    Y(I) = Y(I) + TEMP2*PHI(I,2)
      CALL RT (NEQ, RWORK(LT0), Y, YP, NRT, R0, RPAR, IPAR)
      IWORK(LNRTE) = IWORK(LNRTE) + 1
      ZROOT = .FALSE.
      DO 130 I = 1,NRT
 130    IF (ABS(R0(I)) .EQ. ZERO) ZROOT = .TRUE.
      IF (.NOT. ZROOT) GO TO 190
C R has a zero at T and also close to T.  Take error return. -----------
      IRT = -1
      RETURN
C
 190  CONTINUE
      RETURN
C
 200  CONTINUE
      IF (IWORK(LIRFND) .EQ. 0) GO TO 260
C If a root was found on the previous step, evaluate R0 = R(T0). -------
      CALL DDATRP (TN, RWORK(LT0), Y, YP, NEQ, KOLD, PHI, PSI)
      CALL RT (NEQ, RWORK(LT0), Y, YP, NRT, R0, RPAR, IPAR)
      IWORK(LNRTE) = IWORK(LNRTE) + 1
      ZROOT = .FALSE.
      DO 210 I = 1,NRT
        IF (ABS(R0(I)) .EQ. ZERO) THEN
          ZROOT = .TRUE.
          JROOT(I) = 1
        ENDIF
 210    CONTINUE
      IF (.NOT. ZROOT) GO TO 260
C R has a zero at T0.  Look at R at T0+ = T0 + (small increment). ------
      TEMP1 = SIGN(HMINR,H)
      RWORK(LT0) = RWORK(LT0) + TEMP1
      IF ((RWORK(LT0) - TN)*H .LT. ZERO) GO TO 230
      TEMP2 = TEMP1/H
      DO 220 I = 1,NEQ
 220    Y(I) = Y(I) + TEMP2*PHI(I,2)
      GO TO 240
 230  CALL DDATRP (TN, RWORK(LT0), Y, YP, NEQ, KOLD, PHI, PSI)
 240  CALL RT (NEQ, RWORK(LT0), Y, YP, NRT, R0, RPAR, IPAR)
      IWORK(LNRTE) = IWORK(LNRTE) + 1
      DO 250 I = 1,NRT
        IF (ABS(R0(I)) .GT. ZERO) GO TO 250
C If Ri has a zero at both T0+ and T0, return an error flag. -----------
        IF (JROOT(I) .EQ. 1) THEN
          IRT = -2
          RETURN
        ELSE
C If Ri has a zero at T0+, but not at T0, return valid root. -----------
          JROOT(I) = -SIGN(1.0D0,R0(I))
          IRT = 1
        ENDIF
 250    CONTINUE
      IF (IRT .EQ. 1) RETURN
C R0 has no zero components.  Proceed to check relevant interval. ------
 260  IF (TN .EQ. RWORK(LTLAST)) RETURN
C
 300  CONTINUE
C Set T1 to TN or TOUT, whichever comes first, and get R at T1. --------
      IF (INFO3 .EQ. 1 .OR. (TOUT - TN)*H .GE. ZERO) THEN
         T1 = TN
         GO TO 330
         ENDIF
      T1 = TOUT
      IF ((T1 - RWORK(LT0))*H .LE. ZERO) GO TO 390
 330  CALL DDATRP (TN, T1, Y, YP, NEQ, KOLD, PHI, PSI)
      CALL RT (NEQ, T1, Y, YP, NRT, R1, RPAR, IPAR)
      IWORK(LNRTE) = IWORK(LNRTE) + 1
C Call DROOTS to search for root in interval from T0 to T1. ------------
      JFLAG = 0
 350  CONTINUE
      CALL DROOTS (NRT, HMINR, JFLAG, RWORK(LT0),T1, R0,R1,RX, X, JROOT)
      IF (JFLAG .GT. 1) GO TO 360
      CALL DDATRP (TN, X, Y, YP, NEQ, KOLD, PHI, PSI)
      CALL RT (NEQ, X, Y, YP, NRT, RX, RPAR, IPAR)
      IWORK(LNRTE) = IWORK(LNRTE) + 1
      GO TO 350
 360  RWORK(LT0) = X
      CALL DCOPY (NRT, RX, 1, R0, 1)
      IF (JFLAG .EQ. 4) GO TO 390
C Found a root.  Interpolate to X and return. --------------------------
      CALL DDATRP (TN, X, Y, YP, NEQ, KOLD, PHI, PSI)
      IRT = 1
      RETURN
C
 390  CONTINUE
      RETURN
C---------------------- END OF SUBROUTINE DRCHEK -----------------------
      END
      SUBROUTINE DROOTS (NRT, HMIN, JFLAG, X0, X1, R0, R1, RX, X, JROOT)
C
C***BEGIN PROLOGUE  DROOTS
C***REFER TO DRCHEK
C***ROUTINES CALLED DCOPY
C***REVISION HISTORY  (YYMMDD)
C   020815  DATE WRITTEN   
C   021217  Added root direction information in JROOT.
C   040518  Changed adjustment to X2 at 180 to avoid infinite loop.
C***END PROLOGUE  DROOTS
C
      INTEGER NRT, JFLAG, JROOT
      DOUBLE PRECISION HMIN, X0, X1, R0, R1, RX, X
      DIMENSION R0(NRT), R1(NRT), RX(NRT), JROOT(NRT)
C-----------------------------------------------------------------------
C This subroutine finds the leftmost root of a set of arbitrary
C functions Ri(x) (i = 1,...,NRT) in an interval (X0,X1).  Only roots
C of odd multiplicity (i.e. changes of sign of the Ri) are found.
C Here the sign of X1 - X0 is arbitrary, but is constant for a given
C problem, and -leftmost- means nearest to X0.
C The values of the vector-valued function R(x) = (Ri, i=1...NRT)
C are communicated through the call sequence of DROOTS.
C The method used is the Illinois algorithm.
C
C Reference:
C Kathie L. Hiebert and Lawrence F. Shampine, Implicitly Defined
C Output Points for Solutions of ODEs, Sandia Report SAND80-0180,
C February 1980.
C
C Description of parameters.
C
C NRT    = number of functions Ri, or the number of components of
C          the vector valued function R(x).  Input only.
C
C HMIN   = resolution parameter in X.  Input only.  When a root is
C          found, it is located only to within an error of HMIN in X.
C          Typically, HMIN should be set to something on the order of
C               100 * UROUND * MAX(ABS(X0),ABS(X1)),
C          where UROUND is the unit roundoff of the machine.
C
C JFLAG  = integer flag for input and output communication.
C
C          On input, set JFLAG = 0 on the first call for the problem,
C          and leave it unchanged until the problem is completed.
C          (The problem is completed when JFLAG .ge. 2 on return.)
C
C          On output, JFLAG has the following values and meanings:
C          JFLAG = 1 means DROOTS needs a value of R(x).  Set RX = R(X)
C                    and call DROOTS again.
C          JFLAG = 2 means a root has been found.  The root is
C                    at X, and RX contains R(X).  (Actually, X is the
C                    rightmost approximation to the root on an interval
C                    (X0,X1) of size HMIN or less.)
C          JFLAG = 3 means X = X1 is a root, with one or more of the Ri
C                    being zero at X1 and no sign changes in (X0,X1).
C                    RX contains R(X) on output.
C          JFLAG = 4 means no roots (of odd multiplicity) were
C                    found in (X0,X1) (no sign changes).
C
C X0,X1  = endpoints of the interval where roots are sought.
C          X1 and X0 are input when JFLAG = 0 (first call), and
C          must be left unchanged between calls until the problem is
C          completed.  X0 and X1 must be distinct, but X1 - X0 may be
C          of either sign.  However, the notion of -left- and -right-
C          will be used to mean nearer to X0 or X1, respectively.
C          When JFLAG .ge. 2 on return, X0 and X1 are output, and
C          are the endpoints of the relevant interval.
C
C R0,R1  = arrays of length NRT containing the vectors R(X0) and R(X1),
C          respectively.  When JFLAG = 0, R0 and R1 are input and
C          none of the R0(i) should be zero.
C          When JFLAG .ge. 2 on return, R0 and R1 are output.
C
C RX     = array of length NRT containing R(X).  RX is input
C          when JFLAG = 1, and output when JFLAG .ge. 2.
C
C X      = independent variable value.  Output only.
C          When JFLAG = 1 on output, X is the point at which R(x)
C          is to be evaluated and loaded into RX.
C          When JFLAG = 2 or 3, X is the root.
C          When JFLAG = 4, X is the right endpoint of the interval, X1.
C
C JROOT  = integer array of length NRT.  Output only.
C          When JFLAG = 2 or 3, JROOT indicates which components
C          of R(x) have a root at X, and the direction of the sign
C          change across the root in the direction of integration.
C          JROOT(i) =  1 if Ri has a root and changes from - to +.
C          JROOT(i) = -1 if Ri has a root and changes from + to -.
C          Otherwise JROOT(i) = 0.
C-----------------------------------------------------------------------
      INTEGER I, IMAX, IMXOLD, LAST, NXLAST
      DOUBLE PRECISION ALPHA, T2, TMAX, X2, FRACINT, FRACSUB,
     1                 ZERO, TENTH, HALF, FIVE
      LOGICAL ZROOT, SGNCHG, XROOT
      SAVE ALPHA, X2, IMAX, LAST
      DATA ZERO/0.0D0/, TENTH/0.1D0/, HALF/0.5D0/, FIVE/5.0D0/
C
      IF (JFLAG .EQ. 1) GO TO 200
C JFLAG .ne. 1.  Check for change in sign of R or zero at X1. ----------
      IMAX = 0
      TMAX = ZERO
      ZROOT = .FALSE.
      DO 120 I = 1,NRT
        IF (ABS(R1(I)) .GT. ZERO) GO TO 110
        ZROOT = .TRUE.
        GO TO 120
C At this point, R0(i) has been checked and cannot be zero. ------------
 110    IF (SIGN(1.0D0,R0(I)) .EQ. SIGN(1.0D0,R1(I))) GO TO 120
          T2 = ABS(R1(I)/(R1(I)-R0(I)))
          IF (T2 .LE. TMAX) GO TO 120
            TMAX = T2
            IMAX = I
 120    CONTINUE
      IF (IMAX .GT. 0) GO TO 130
      SGNCHG = .FALSE.
      GO TO 140
 130  SGNCHG = .TRUE.
 140  IF (.NOT. SGNCHG) GO TO 400
C There is a sign change.  Find the first root in the interval. --------
      XROOT = .FALSE.
      NXLAST = 0
      LAST = 1
C
C Repeat until the first root in the interval is found.  Loop point. ---
 150  CONTINUE
      IF (XROOT) GO TO 300
      IF (NXLAST .EQ. LAST) GO TO 160
      ALPHA = 1.0D0
      GO TO 180
 160  IF (LAST .EQ. 0) GO TO 170
      ALPHA = 0.5D0*ALPHA
      GO TO 180
 170  ALPHA = 2.0D0*ALPHA
 180  X2 = X1 - (X1-X0)*R1(IMAX)/(R1(IMAX) - ALPHA*R0(IMAX))
      IF (ABS(X2 - X0) < HALF*HMIN) THEN
        FRACINT = ABS(X1 - X0)/HMIN
        IF (FRACINT .GT. FIVE) THEN
          FRACSUB = TENTH
        ELSE
          FRACSUB = HALF/FRACINT
        ENDIF
        X2 = X0 + FRACSUB*(X1 - X0)
      ENDIF
      IF (ABS(X1 - X2) < HALF*HMIN) THEN
        FRACINT = ABS(X1 - X0)/HMIN
        IF (FRACINT .GT. FIVE) THEN
          FRACSUB = TENTH
        ELSE
          FRACSUB = HALF/FRACINT
        ENDIF
        X2 = X1 - FRACSUB*(X1 - X0)
      ENDIF
      JFLAG = 1
      X = X2
C Return to the calling routine to get a value of RX = R(X). -----------
      RETURN
C Check to see in which interval R changes sign. -----------------------
 200  IMXOLD = IMAX
      IMAX = 0
      TMAX = ZERO
      ZROOT = .FALSE.
      DO 220 I = 1,NRT
        IF (ABS(RX(I)) .GT. ZERO) GO TO 210
        ZROOT = .TRUE.
        GO TO 220
C Neither R0(i) nor RX(i) can be zero at this point. -------------------
 210    IF (SIGN(1.0D0,R0(I)) .EQ. SIGN(1.0D0,RX(I))) GO TO 220
          T2 = ABS(RX(I)/(RX(I) - R0(I)))
          IF (T2 .LE. TMAX) GO TO 220
            TMAX = T2
            IMAX = I
 220    CONTINUE
      IF (IMAX .GT. 0) GO TO 230
      SGNCHG = .FALSE.
      IMAX = IMXOLD
      GO TO 240
 230  SGNCHG = .TRUE.
 240  NXLAST = LAST
      IF (.NOT. SGNCHG) GO TO 250
C Sign change between X0 and X2, so replace X1 with X2. ----------------
      X1 = X2
      CALL DCOPY (NRT, RX, 1, R1, 1)
      LAST = 1
      XROOT = .FALSE.
      GO TO 270
 250  IF (.NOT. ZROOT) GO TO 260
C Zero value at X2 and no sign change in (X0,X2), so X2 is a root. -----
      X1 = X2
      CALL DCOPY (NRT, RX, 1, R1, 1)
      XROOT = .TRUE.
      GO TO 270
C No sign change between X0 and X2.  Replace X0 with X2. ---------------
 260  CONTINUE
      CALL DCOPY (NRT, RX, 1, R0, 1)
      X0 = X2
      LAST = 0
      XROOT = .FALSE.
 270  IF (ABS(X1-X0) .LE. HMIN) XROOT = .TRUE.
      GO TO 150
C
C Return with X1 as the root.  Set JROOT.  Set X = X1 and RX = R1. -----
 300  JFLAG = 2
      X = X1
      CALL DCOPY (NRT, R1, 1, RX, 1)
      DO 320 I = 1,NRT
        JROOT(I) = 0
        IF (ABS(R1(I)) .EQ. ZERO) THEN
          JROOT(I) = -SIGN(1.0D0,R0(I))
          GO TO 320
          ENDIF
        IF (SIGN(1.0D0,R0(I)) .NE. SIGN(1.0D0,R1(I)))
     1     JROOT(I) = SIGN(1.0D0,R1(I) - R0(I))
 320    CONTINUE
      RETURN
C
C No sign change in the interval.  Check for zero at right endpoint. ---
 400  IF (.NOT. ZROOT) GO TO 420
C
C Zero value at X1 and no sign change in (X0,X1).  Return JFLAG = 3. ---
      X = X1
      CALL DCOPY (NRT, R1, 1, RX, 1)
      DO 410 I = 1,NRT
        JROOT(I) = 0
        IF (ABS(R1(I)) .EQ. ZERO) JROOT(I) = -SIGN(1.0D0,R0(I))
 410  CONTINUE
      JFLAG = 3
      RETURN
C
C No sign changes in this interval.  Set X = X1, return JFLAG = 4. -----
 420  CALL DCOPY (NRT, R1, 1, RX, 1)
      X = X1
      JFLAG = 4
      RETURN
C----------------------- END OF SUBROUTINE DROOTS ----------------------
      END
      SUBROUTINE DDASIC (X, Y, YPRIME, NEQ, ICOPT, ID, RES, JAC, PSOL,
     *   H, TSCALE, WT, NIC, IDID, RPAR, IPAR, PHI, SAVR, DELTA, E,
     *   YIC, YPIC, PWK, WM, IWM, UROUND, EPLI, SQRTN, RSQRTN,
     *   EPCONI, STPTOL, JFLG, ICNFLG, ICNSTR, NLSIC)
C
C***BEGIN PROLOGUE  DDASIC
C***REFER TO  DDASPK
C***DATE WRITTEN   940628   (YYMMDD)
C***REVISION DATE  941206   (YYMMDD)
C***REVISION DATE  950714   (YYMMDD)
C***REVISION DATE  000628   TSCALE argument added.
C
C-----------------------------------------------------------------------
C***DESCRIPTION
C
C     DDASIC is a driver routine to compute consistent initial values
C     for Y and YPRIME.  There are two different options:  
C     Denoting the differential variables in Y by Y_d, and
C     the algebraic variables by Y_a, the problem solved is either:
C     1.  Given Y_d, calculate Y_a and Y_d', or
C     2.  Given Y', calculate Y.
C     In either case, initial values for the given components
C     are input, and initial guesses for the unknown components
C     must also be provided as input.
C
C     The external routine NLSIC solves the resulting nonlinear system.
C
C     The parameters represent
C
C     X  --        Independent variable.
C     Y  --        Solution vector at X.
C     YPRIME --    Derivative of solution vector.
C     NEQ --       Number of equations to be integrated.
C     ICOPT     -- Flag indicating initial condition option chosen.
C                    ICOPT = 1 for option 1 above.
C                    ICOPT = 2 for option 2.
C     ID        -- Array of dimension NEQ, which must be initialized
C                  if option 1 is chosen.
C                    ID(i) = +1 if Y_i is a differential variable,
C                    ID(i) = -1 if Y_i is an algebraic variable. 
C     RES --       External user-supplied subroutine to evaluate the
C                  residual.  See RES description in DDASPK prologue.
C     JAC --       External user-supplied routine to update Jacobian
C                  or preconditioner information in the nonlinear solver
C                  (optional).  See JAC description in DDASPK prologue.
C     PSOL --      External user-supplied routine to solve
C                  a linear system using preconditioning. 
C                  See PSOL in DDASPK prologue.
C     H --         Scaling factor in iteration matrix.  DDASIC may 
C                  reduce H to achieve convergence.
C     TSCALE --    Scale factor in T, used for stopping tests if nonzero.
C     WT --        Vector of weights for error criterion.
C     NIC --       Input number of initial condition calculation call 
C                  (= 1 or 2).
C     IDID --      Completion code.  See IDID in DDASPK prologue.
C     RPAR,IPAR -- Real and integer parameter arrays that
C                  are used for communication between the
C                  calling program and external user routines.
C                  They are not altered by DNSK
C     PHI --       Work space for DDASIC of length at least 2*NEQ.
C     SAVR --      Work vector for DDASIC of length NEQ.
C     DELTA --     Work vector for DDASIC of length NEQ.
C     E --         Work vector for DDASIC of length NEQ.
C     YIC,YPIC --  Work vectors for DDASIC, each of length NEQ.
C     PWK --       Work vector for DDASIC of length NEQ.
C     WM,IWM --    Real and integer arrays storing
C                  information required by the linear solver.
C     EPCONI --    Test constant for Newton iteration convergence.
C     ICNFLG --    Flag showing whether constraints on Y are to apply.
C     ICNSTR --    Integer array of length NEQ with constraint types.
C
C     The other parameters are for use internally by DDASIC.
C
C-----------------------------------------------------------------------
C***ROUTINES CALLED
C   DCOPY, NLSIC
C
C***END PROLOGUE  DDASIC
C
C
      IMPLICIT DOUBLE PRECISION(A-H,O-Z)
      DIMENSION Y(*),YPRIME(*),ID(*),WT(*),PHI(NEQ,*)
      DIMENSION SAVR(*),DELTA(*),E(*),YIC(*),YPIC(*),PWK(*)
      DIMENSION WM(*),IWM(*), RPAR(*),IPAR(*), ICNSTR(*)
      EXTERNAL RES, JAC, PSOL, NLSIC
C
      PARAMETER (LCFN=15)
      PARAMETER (LMXNH=34)
C
C The following parameters are data-loaded here:
C     RHCUT  = factor by which H is reduced on retry of Newton solve.
C     RATEMX = maximum convergence rate for which Newton iteration
C              is considered converging.
C
      SAVE RHCUT, RATEMX
      DATA RHCUT/0.1D0/, RATEMX/0.8D0/
C
C
C-----------------------------------------------------------------------
C     BLOCK 1.
C     Initializations.
C     JSKIP is a flag set to 1 when NIC = 2 and NH = 1, to signal that
C     the initial call to the JAC routine is to be skipped then.
C     Save Y and YPRIME in PHI.  Initialize IDID, NH, and CJ.
C-----------------------------------------------------------------------
C
      MXNH = IWM(LMXNH)
      IDID = 1
      NH = 1
      JSKIP = 0
      IF (NIC .EQ. 2) JSKIP = 1
      CALL DCOPY (NEQ, Y, 1, PHI(1,1), 1)
      CALL DCOPY (NEQ, YPRIME, 1, PHI(1,2), 1)
C
      IF (ICOPT .EQ. 2) THEN
        CJ = 0.0D0 
      ELSE
        CJ = 1.0D0/H
      ENDIF
C
C-----------------------------------------------------------------------
C     BLOCK 2
C     Call the nonlinear system solver to obtain
C     consistent initial values for Y and YPRIME.
C-----------------------------------------------------------------------
C
 200  CONTINUE
      CALL NLSIC(X,Y,YPRIME,NEQ,ICOPT,ID,RES,JAC,PSOL,H,TSCALE,WT,
     *   JSKIP,RPAR,IPAR,SAVR,DELTA,E,YIC,YPIC,PWK,WM,IWM,CJ,UROUND,
     *   EPLI,SQRTN,RSQRTN,EPCONI,RATEMX,STPTOL,JFLG,ICNFLG,ICNSTR,
     *   IERNLS)
C
      IF (IERNLS .EQ. 0) RETURN
C
C-----------------------------------------------------------------------
C     BLOCK 3
C     The nonlinear solver was unsuccessful.  Increment NCFN.
C     Return with IDID = -12 if either
C       IERNLS = -1: error is considered unrecoverable,
C       ICOPT = 2: we are doing initialization problem type 2, or
C       NH = MXNH: the maximum number of H values has been tried.
C     Otherwise (problem 1 with IERNLS .GE. 1), reduce H and try again.
C     If IERNLS > 1, restore Y and YPRIME to their original values.
C-----------------------------------------------------------------------
C
      IWM(LCFN) = IWM(LCFN) + 1
      JSKIP = 0
C
      IF (IERNLS .EQ. -1) GO TO 350
      IF (ICOPT .EQ. 2) GO TO 350
      IF (NH .EQ. MXNH) GO TO 350
C
      NH = NH + 1
      H = H*RHCUT
      CJ = 1.0D0/H
C
      IF (IERNLS .EQ. 1) GO TO 200
C
      CALL DCOPY (NEQ, PHI(1,1), 1, Y, 1)
      CALL DCOPY (NEQ, PHI(1,2), 1, YPRIME, 1)
      GO TO 200
C
 350  IDID = -12
      RETURN
C
C------END OF SUBROUTINE DDASIC-----------------------------------------
      END
      SUBROUTINE DYYPNW (NEQ, Y, YPRIME, CJ, RL, P, ICOPT, ID, 
     *                   YNEW, YPNEW)
C
C***BEGIN PROLOGUE  DYYPNW
C***REFER TO  DLINSK
C***DATE WRITTEN   940830   (YYMMDD)
C
C
C-----------------------------------------------------------------------
C***DESCRIPTION
C
C     DYYPNW calculates the new (Y,YPRIME) pair needed in the
C     linesearch algorithm based on the current lambda value.  It is
C     called by DLINSK and DLINSD.  Based on the ICOPT and ID values,
C     the corresponding entry in Y or YPRIME is updated.
C
C     In addition to the parameters described in the calling programs,
C     the parameters represent
C
C     P      -- Array of length NEQ that contains the current
C               approximate Newton step.
C     RL     -- Scalar containing the current lambda value.
C     YNEW   -- Array of length NEQ containing the updated Y vector.
C     YPNEW  -- Array of length NEQ containing the updated YPRIME
C               vector.
C-----------------------------------------------------------------------
C
C***ROUTINES CALLED (NONE)
C
C***END PROLOGUE  DYYPNW
C
C
      IMPLICIT DOUBLE PRECISION (A-H,O-Z)
      DIMENSION Y(*), YPRIME(*), YNEW(*), YPNEW(*), ID(*), P(*)
C
      IF (ICOPT .EQ. 1) THEN
         DO 10 I=1,NEQ
            IF(ID(I) .LT. 0) THEN
               YNEW(I) = Y(I) - RL*P(I)
               YPNEW(I) = YPRIME(I)
            ELSE
               YNEW(I) = Y(I)
               YPNEW(I) = YPRIME(I) - RL*CJ*P(I)
            ENDIF
 10      CONTINUE
      ELSE
         DO 20 I = 1,NEQ
            YNEW(I) = Y(I) - RL*P(I)
            YPNEW(I) = YPRIME(I)
 20      CONTINUE
      ENDIF
      RETURN
C----------------------- END OF SUBROUTINE DYYPNW ----------------------
      END
      SUBROUTINE DDSTP(X,Y,YPRIME,NEQ,RES,JAC,PSOL,H,WT,VT,
     *  JSTART,IDID,RPAR,IPAR,PHI,SAVR,DELTA,E,WM,IWM,
     *  ALPHA,BETA,GAMMA,PSI,SIGMA,CJ,CJOLD,HOLD,S,HMIN,UROUND,
     *  EPLI,SQRTN,RSQRTN,EPCON,IPHASE,JCALC,JFLG,K,KOLD,NS,NONNEG,
     *  NTYPE,NLS)
C
C***BEGIN PROLOGUE  DDSTP
C***REFER TO  DDASPK
C***DATE WRITTEN   890101   (YYMMDD)
C***REVISION DATE  900926   (YYMMDD)
C***REVISION DATE  940909   (YYMMDD) (Reset PSI(1), PHI(*,2) at 690)
C
C
C-----------------------------------------------------------------------
C***DESCRIPTION
C
C     DDSTP solves a system of differential/algebraic equations of 
C     the form G(X,Y,YPRIME) = 0, for one step (normally from X to X+H).
C
C     The methods used are modified divided difference, fixed leading 
C     coefficient forms of backward differentiation formulas.  
C     The code adjusts the stepsize and order to control the local error
C     per step.
C
C
C     The parameters represent
C     X  --        Independent variable.
C     Y  --        Solution vector at X.
C     YPRIME --    Derivative of solution vector
C                  after successful step.
C     NEQ --       Number of equations to be integrated.
C     RES --       External user-supplied subroutine
C                  to evaluate the residual.  See RES description
C                  in DDASPK prologue.
C     JAC --       External user-supplied routine to update
C                  Jacobian or preconditioner information in the
C                  nonlinear solver.  See JAC description in DDASPK
C                  prologue.
C     PSOL --      External user-supplied routine to solve
C                  a linear system using preconditioning. 
C                  (This is optional).  See PSOL in DDASPK prologue.
C     H --         Appropriate step size for next step.
C                  Normally determined by the code.
C     WT --        Vector of weights for error criterion used in Newton test.
C     VT --        Masked vector of weights used in error test.
C     JSTART --    Integer variable set 0 for
C                  first step, 1 otherwise.
C     IDID --      Completion code returned from the nonlinear solver.
C                  See IDID description in DDASPK prologue.
C     RPAR,IPAR -- Real and integer parameter arrays that
C                  are used for communication between the
C                  calling program and external user routines.
C                  They are not altered by DNSK
C     PHI --       Array of divided differences used by
C                  DDSTP. The length is NEQ*(K+1), where
C                  K is the maximum order.
C     SAVR --      Work vector for DDSTP of length NEQ.
C     DELTA,E --   Work vectors for DDSTP of length NEQ.
C     WM,IWM --    Real and integer arrays storing
C                  information required by the linear solver.
C
C     The other parameters are information
C     which is needed internally by DDSTP to
C     continue from step to step.
C
C-----------------------------------------------------------------------
C***ROUTINES CALLED
C   NLS, DDWNRM, DDATRP
C
C***END PROLOGUE  DDSTP
C
C
      IMPLICIT DOUBLE PRECISION(A-H,O-Z)
      DIMENSION Y(*),YPRIME(*),WT(*),VT(*)
      DIMENSION PHI(NEQ,*),SAVR(*),DELTA(*),E(*)
      DIMENSION WM(*),IWM(*)
      DIMENSION PSI(*),ALPHA(*),BETA(*),GAMMA(*),SIGMA(*)
      DIMENSION RPAR(*),IPAR(*)
      EXTERNAL  RES, JAC, PSOL, NLS
C
      PARAMETER (LMXORD=3)
      PARAMETER (LNST=11, LETF=14, LCFN=15)
C
C
C-----------------------------------------------------------------------
C     BLOCK 1.
C     Initialize.  On the first call, set
C     the order to 1 and initialize
C     other variables.
C-----------------------------------------------------------------------
C
C     Initializations for all calls
C
      XOLD=X
      NCF=0
      NEF=0
      IF(JSTART .NE. 0) GO TO 120
C
C     If this is the first step, perform
C     other initializations
C
      K=1
      KOLD=0
      HOLD=0.0D0
      PSI(1)=H
      CJ = 1.D0/H
      IPHASE = 0
      NS=0
120   CONTINUE
C
C
C
C
C
C-----------------------------------------------------------------------
C     BLOCK 2
C     Compute coefficients of formulas for
C     this step.
C-----------------------------------------------------------------------
200   CONTINUE
      KP1=K+1
      KP2=K+2
      KM1=K-1
      IF(H.NE.HOLD.OR.K .NE. KOLD) NS = 0
      NS=MIN0(NS+1,KOLD+2)
      NSP1=NS+1
      IF(KP1 .LT. NS)GO TO 230
C
      BETA(1)=1.0D0
      ALPHA(1)=1.0D0
      TEMP1=H
      GAMMA(1)=0.0D0
      SIGMA(1)=1.0D0
      DO 210 I=2,KP1
         TEMP2=PSI(I-1)
         PSI(I-1)=TEMP1
         BETA(I)=BETA(I-1)*PSI(I-1)/TEMP2
         TEMP1=TEMP2+H
         ALPHA(I)=H/TEMP1
         SIGMA(I)=(I-1)*SIGMA(I-1)*ALPHA(I)
         GAMMA(I)=GAMMA(I-1)+ALPHA(I-1)/H
210      CONTINUE
      PSI(KP1)=TEMP1
230   CONTINUE
C
C     Compute ALPHAS, ALPHA0
C
      ALPHAS = 0.0D0
      ALPHA0 = 0.0D0
      DO 240 I = 1,K
        ALPHAS = ALPHAS - 1.0D0/I
        ALPHA0 = ALPHA0 - ALPHA(I)
240     CONTINUE
C
C     Compute leading coefficient CJ
C
      CJLAST = CJ
      CJ = -ALPHAS/H
C
C     Compute variable stepsize error coefficient CK
C
      CK = ABS(ALPHA(KP1) + ALPHAS - ALPHA0)
      CK = MAX(CK,ALPHA(KP1))
C
C     Change PHI to PHI STAR
C
      IF(KP1 .LT. NSP1) GO TO 280
      DO 270 J=NSP1,KP1
         DO 260 I=1,NEQ
260         PHI(I,J)=BETA(J)*PHI(I,J)
270      CONTINUE
280   CONTINUE
C
C     Update time
C
      X=X+H
C
C     Initialize IDID to 1
C
      IDID = 1
C
C
C
C
C
C-----------------------------------------------------------------------
C     BLOCK 3
C     Call the nonlinear system solver to obtain the solution and
C     derivative.
C-----------------------------------------------------------------------
C
      CALL NLS(X,Y,YPRIME,NEQ,
     *   RES,JAC,PSOL,H,WT,JSTART,IDID,RPAR,IPAR,PHI,GAMMA,
     *   SAVR,DELTA,E,WM,IWM,CJ,CJOLD,CJLAST,S,
     *   UROUND,EPLI,SQRTN,RSQRTN,EPCON,JCALC,JFLG,KP1,
     *   NONNEG,NTYPE,IERNLS)
C
      IF(IERNLS .NE. 0)GO TO 600
C
C
C
C
C
C-----------------------------------------------------------------------
C     BLOCK 4
C     Estimate the errors at orders K,K-1,K-2
C     as if constant stepsize was used. Estimate
C     the local error at order K and test
C     whether the current step is successful.
C-----------------------------------------------------------------------
C
C     Estimate errors at orders K,K-1,K-2
C
      ENORM = DDWNRM(NEQ,E,VT,RPAR,IPAR)
      ERK = SIGMA(K+1)*ENORM
      TERK = (K+1)*ERK
      EST = ERK
      KNEW=K
      IF(K .EQ. 1)GO TO 430
      DO 405 I = 1,NEQ
405     DELTA(I) = PHI(I,KP1) + E(I)
      ERKM1=SIGMA(K)*DDWNRM(NEQ,DELTA,VT,RPAR,IPAR)
      TERKM1 = K*ERKM1
      IF(K .GT. 2)GO TO 410
      IF(TERKM1 .LE. 0.5*TERK)GO TO 420
      GO TO 430
410   CONTINUE
      DO 415 I = 1,NEQ
415     DELTA(I) = PHI(I,K) + DELTA(I)
      ERKM2=SIGMA(K-1)*DDWNRM(NEQ,DELTA,VT,RPAR,IPAR)
      TERKM2 = (K-1)*ERKM2
      IF(MAX(TERKM1,TERKM2).GT.TERK)GO TO 430
C
C     Lower the order
C
420   CONTINUE
      KNEW=K-1
      EST = ERKM1
C
C
C     Calculate the local error for the current step
C     to see if the step was successful
C
430   CONTINUE
      ERR = CK * ENORM
      IF(ERR .GT. 1.0D0)GO TO 600
C
C
C
C
C
C-----------------------------------------------------------------------
C     BLOCK 5
C     The step is successful. Determine
C     the best order and stepsize for
C     the next step. Update the differences
C     for the next step.
C-----------------------------------------------------------------------
      IDID=1
      IWM(LNST)=IWM(LNST)+1
      KDIFF=K-KOLD
      KOLD=K
      HOLD=H
C
C
C     Estimate the error at order K+1 unless
C        already decided to lower order, or
C        already using maximum order, or
C        stepsize not constant, or
C        order raised in previous step
C
      IF(KNEW.EQ.KM1.OR.K.EQ.IWM(LMXORD))IPHASE=1
      IF(IPHASE .EQ. 0)GO TO 545
      IF(KNEW.EQ.KM1)GO TO 540
      IF(K.EQ.IWM(LMXORD)) GO TO 550
      IF(KP1.GE.NS.OR.KDIFF.EQ.1)GO TO 550
      DO 510 I=1,NEQ
510      DELTA(I)=E(I)-PHI(I,KP2)
      ERKP1 = (1.0D0/(K+2))*DDWNRM(NEQ,DELTA,VT,RPAR,IPAR)
      TERKP1 = (K+2)*ERKP1
      IF(K.GT.1)GO TO 520
      IF(TERKP1.GE.0.5D0*TERK)GO TO 550
      GO TO 530
520   IF(TERKM1.LE.MIN(TERK,TERKP1))GO TO 540
      IF(TERKP1.GE.TERK.OR.K.EQ.IWM(LMXORD))GO TO 550
C
C     Raise order
C
530   K=KP1
      EST = ERKP1
      GO TO 550
C
C     Lower order
C
540   K=KM1
      EST = ERKM1
      GO TO 550
C
C     If IPHASE = 0, increase order by one and multiply stepsize by
C     factor two
C
545   K = KP1
      HNEW = H*2.0D0
      H = HNEW
      GO TO 575
C
C
C     Determine the appropriate stepsize for
C     the next step.
C
550   HNEW=H
      TEMP2=K+1
      R=(2.0D0*EST+0.0001D0)**(-1.0D0/TEMP2)
      IF(R .LT. 2.0D0) GO TO 555
      HNEW = 2.0D0*H
      GO TO 560
555   IF(R .GT. 1.0D0) GO TO 560
      R = MAX(0.5D0,MIN(0.9D0,R))
      HNEW = H*R
560   H=HNEW
C
C
C     Update differences for next step
C
575   CONTINUE
      IF(KOLD.EQ.IWM(LMXORD))GO TO 585
      DO 580 I=1,NEQ
580      PHI(I,KP2)=E(I)
585   CONTINUE
      DO 590 I=1,NEQ
590      PHI(I,KP1)=PHI(I,KP1)+E(I)
      DO 595 J1=2,KP1
         J=KP1-J1+1
         DO 595 I=1,NEQ
595      PHI(I,J)=PHI(I,J)+PHI(I,J+1)
      JSTART = 1
      RETURN
C
C
C
C
C
C-----------------------------------------------------------------------
C     BLOCK 6
C     The step is unsuccessful. Restore X,PSI,PHI
C     Determine appropriate stepsize for
C     continuing the integration, or exit with
C     an error flag if there have been many
C     failures.
C-----------------------------------------------------------------------
600   IPHASE = 1
C
C     Restore X,PHI,PSI
C
      X=XOLD
      IF(KP1.LT.NSP1)GO TO 630
      DO 620 J=NSP1,KP1
         TEMP1=1.0D0/BETA(J)
         DO 610 I=1,NEQ
610         PHI(I,J)=TEMP1*PHI(I,J)
620      CONTINUE
630   CONTINUE
      DO 640 I=2,KP1
640      PSI(I-1)=PSI(I)-H
C
C
C     Test whether failure is due to nonlinear solver
C     or error test
C
      IF(IERNLS .EQ. 0)GO TO 660
      IWM(LCFN)=IWM(LCFN)+1
C
C
C     The nonlinear solver failed to converge.
C     Determine the cause of the failure and take appropriate action.
C     If IERNLS .LT. 0, then return.  Otherwise, reduce the stepsize
C     and try again, unless too many failures have occurred.
C
      IF (IERNLS .LT. 0) GO TO 675
      NCF = NCF + 1
      R = 0.25D0
      H = H*R
      IF (NCF .LT. 10 .AND. ABS(H) .GE. HMIN) GO TO 690
      IF (IDID .EQ. 1) IDID = -7
      IF (NEF .GE. 3) IDID = -9
      GO TO 675
C
C
C     The nonlinear solver converged, and the cause
C     of the failure was the error estimate
C     exceeding the tolerance.
C
660   NEF=NEF+1
      IWM(LETF)=IWM(LETF)+1
      IF (NEF .GT. 1) GO TO 665
C
C     On first error test failure, keep current order or lower
C     order by one.  Compute new stepsize based on differences
C     of the solution.
C
      K = KNEW
      TEMP2 = K + 1
      R = 0.90D0*(2.0D0*EST+0.0001D0)**(-1.0D0/TEMP2)
      R = MAX(0.25D0,MIN(0.9D0,R))
      H = H*R
      IF (ABS(H) .GE. HMIN) GO TO 690
      IDID = -6
      GO TO 675
C
C     On second error test failure, use the current order or
C     decrease order by one.  Reduce the stepsize by a factor of
C     one quarter.
C
665   IF (NEF .GT. 2) GO TO 670
      K = KNEW
      R = 0.25D0
      H = R*H
      IF (ABS(H) .GE. HMIN) GO TO 690
      IDID = -6
      GO TO 675
C
C     On third and subsequent error test failures, set the order to
C     one, and reduce the stepsize by a factor of one quarter.
C
670   K = 1
      R = 0.25D0
      H = R*H
      IF (ABS(H) .GE. HMIN) GO TO 690
      IDID = -6
      GO TO 675
C
C
C
C
C     For all crashes, restore Y to its last value,
C     interpolate to find YPRIME at last X, and return.
C
C     Before returning, verify that the user has not set
C     IDID to a nonnegative value.  If the user has set IDID
C     to a nonnegative value, then reset IDID to be -7, indicating
C     a failure in the nonlinear system solver.
C
675   CONTINUE
      CALL DDATRP(X,X,Y,YPRIME,NEQ,K,PHI,PSI)
      JSTART = 1
      IF (IDID .GE. 0) IDID = -7
      RETURN
C
C
C     Go back and try this step again.  
C     If this is the first step, reset PSI(1) and rescale PHI(*,2).
C
690   IF (KOLD .EQ. 0) THEN
        PSI(1) = H
        DO 695 I = 1,NEQ
695       PHI(I,2) = R*PHI(I,2)
        ENDIF
      GO TO 200
C
C------END OF SUBROUTINE DDSTP------------------------------------------
      END
      SUBROUTINE DCNSTR (NEQ, Y, YNEW, ICNSTR, TAU, RLX, IRET, IVAR)
C
C***BEGIN PROLOGUE  DCNSTR
C***DATE WRITTEN   950808   (YYMMDD)
C***REVISION DATE  950814   (YYMMDD)
C
C
C-----------------------------------------------------------------------
C***DESCRIPTION
C
C This subroutine checks for constraint violations in the proposed 
C new approximate solution YNEW.
C If a constraint violation occurs, then a new step length, TAU,
C is calculated, and this value is to be given to the linesearch routine
C to calculate a new approximate solution YNEW.
C
C On entry:
C
C   NEQ    -- size of the nonlinear system, and the length of arrays
C             Y, YNEW and ICNSTR.
C
C   Y      -- real array containing the current approximate y.
C
C   YNEW   -- real array containing the new approximate y.
C
C   ICNSTR -- INTEGER array of length NEQ containing flags indicating
C             which entries in YNEW are to be constrained.
C             if ICNSTR(I) =  2, then YNEW(I) must be .GT. 0,
C             if ICNSTR(I) =  1, then YNEW(I) must be .GE. 0,
C             if ICNSTR(I) = -1, then YNEW(I) must be .LE. 0, while
C             if ICNSTR(I) = -2, then YNEW(I) must be .LT. 0, while
C             if ICNSTR(I) =  0, then YNEW(I) is not constrained.
C
C   RLX    -- real scalar restricting update, if ICNSTR(I) = 2 or -2,
C             to ABS( (YNEW-Y)/Y ) < FAC2*RLX in component I.
C
C   TAU    -- the current size of the step length for the linesearch.
C
C On return
C
C   TAU    -- the adjusted size of the step length if a constraint
C             violation occurred (otherwise, it is unchanged).  it is
C             the step length to give to the linesearch routine.
C
C   IRET   -- output flag.
C             IRET=0 means that YNEW satisfied all constraints.
C             IRET=1 means that YNEW failed to satisfy all the
C                    constraints, and a new linesearch step
C                    must be computed.
C
C   IVAR   -- index of variable causing constraint to be violated.
C
C-----------------------------------------------------------------------
      IMPLICIT DOUBLE PRECISION(A-H,O-Z)
      DIMENSION Y(NEQ), YNEW(NEQ), ICNSTR(NEQ)
      SAVE FAC, FAC2, ZERO
      DATA FAC /0.6D0/, FAC2 /0.9D0/, ZERO/0.0D0/
C-----------------------------------------------------------------------
C Check constraints for proposed new step YNEW.  If a constraint has
C been violated, then calculate a new step length, TAU, to be
C used in the linesearch routine.
C-----------------------------------------------------------------------
      IRET = 0
      RDYMX = ZERO
      IVAR = 0
      DO 100 I = 1,NEQ
C
         IF (ICNSTR(I) .EQ. 2) THEN
            RDY = ABS( (YNEW(I)-Y(I))/Y(I) )
            IF (RDY .GT. RDYMX) THEN
               RDYMX = RDY
               IVAR = I
            ENDIF
            IF (YNEW(I) .LE. ZERO) THEN
               TAU = FAC*TAU
               IVAR = I
               IRET = 1
               RETURN
            ENDIF
C
         ELSEIF (ICNSTR(I) .EQ. 1) THEN
            IF (YNEW(I) .LT. ZERO) THEN
               TAU = FAC*TAU
               IVAR = I
               IRET = 1
               RETURN
            ENDIF
C
         ELSEIF (ICNSTR(I) .EQ. -1) THEN
            IF (YNEW(I) .GT. ZERO) THEN
               TAU = FAC*TAU
               IVAR = I
               IRET = 1
               RETURN
            ENDIF
C
         ELSEIF (ICNSTR(I) .EQ. -2) THEN
            RDY = ABS( (YNEW(I)-Y(I))/Y(I) )
            IF (RDY .GT. RDYMX) THEN
               RDYMX = RDY
               IVAR = I
            ENDIF
            IF (YNEW(I) .GE. ZERO) THEN
               TAU = FAC*TAU
               IVAR = I
               IRET = 1
               RETURN
            ENDIF
C
         ENDIF
 100  CONTINUE

      IF(RDYMX .GE. RLX) THEN
         TAU = FAC2*TAU*RLX/RDYMX
         IRET = 1
      ENDIF
C
      RETURN
C----------------------- END OF SUBROUTINE DCNSTR ----------------------
      END
      SUBROUTINE DCNST0 (NEQ, Y, ICNSTR, IRET)
C
C***BEGIN PROLOGUE  DCNST0
C***DATE WRITTEN   950808   (YYMMDD)
C***REVISION DATE  950808   (YYMMDD)
C
C
C-----------------------------------------------------------------------
C***DESCRIPTION
C
C This subroutine checks for constraint violations in the initial 
C approximate solution u.
C
C On entry
C
C   NEQ    -- size of the nonlinear system, and the length of arrays
C             Y and ICNSTR.
C
C   Y      -- real array containing the initial approximate root.
C
C   ICNSTR -- INTEGER array of length NEQ containing flags indicating
C             which entries in Y are to be constrained.
C             if ICNSTR(I) =  2, then Y(I) must be .GT. 0,
C             if ICNSTR(I) =  1, then Y(I) must be .GE. 0,
C             if ICNSTR(I) = -1, then Y(I) must be .LE. 0, while
C             if ICNSTR(I) = -2, then Y(I) must be .LT. 0, while
C             if ICNSTR(I) =  0, then Y(I) is not constrained.
C
C On return
C
C   IRET   -- output flag.
C             IRET=0    means that u satisfied all constraints.
C             IRET.NE.0 means that Y(IRET) failed to satisfy its
C                       constraint.
C
C-----------------------------------------------------------------------
      IMPLICIT DOUBLE PRECISION(A-H,O-Z)
      DIMENSION Y(NEQ), ICNSTR(NEQ)
      SAVE ZERO
      DATA ZERO/0.D0/
C-----------------------------------------------------------------------
C Check constraints for initial Y.  If a constraint has been violated,
C set IRET = I to signal an error return to calling routine.
C-----------------------------------------------------------------------
      IRET = 0
      DO 100 I = 1,NEQ
         IF (ICNSTR(I) .EQ. 2) THEN
            IF (Y(I) .LE. ZERO) THEN
               IRET = I
               RETURN
            ENDIF
         ELSEIF (ICNSTR(I) .EQ. 1) THEN
            IF (Y(I) .LT. ZERO) THEN
               IRET = I
               RETURN
            ENDIF 
         ELSEIF (ICNSTR(I) .EQ. -1) THEN
            IF (Y(I) .GT. ZERO) THEN
               IRET = I
               RETURN
            ENDIF 
         ELSEIF (ICNSTR(I) .EQ. -2) THEN
            IF (Y(I) .GE. ZERO) THEN
               IRET = I
               RETURN
            ENDIF 
        ENDIF
 100  CONTINUE
      RETURN
C----------------------- END OF SUBROUTINE DCNST0 ----------------------
      END
      SUBROUTINE DDAWTS(NEQ,IWT,RTOL,ATOL,Y,WT,RPAR,IPAR)
C
C***BEGIN PROLOGUE  DDAWTS
C***REFER TO  DDASPK
C***ROUTINES CALLED  (NONE)
C***DATE WRITTEN   890101   (YYMMDD)
C***REVISION DATE  900926   (YYMMDD)
C***END PROLOGUE  DDAWTS
C-----------------------------------------------------------------------
C     This subroutine sets the error weight vector,
C     WT, according to WT(I)=RTOL(I)*ABS(Y(I))+ATOL(I),
C     I = 1 to NEQ.
C     RTOL and ATOL are scalars if IWT = 0,
C     and vectors if IWT = 1.
C-----------------------------------------------------------------------
C
      IMPLICIT DOUBLE PRECISION(A-H,O-Z)
      DIMENSION RTOL(*),ATOL(*),Y(*),WT(*)
      DIMENSION RPAR(*),IPAR(*)
      RTOLI=RTOL(1)
      ATOLI=ATOL(1)
      DO 20 I=1,NEQ
         IF (IWT .EQ.0) GO TO 10
           RTOLI=RTOL(I)
           ATOLI=ATOL(I)
10         WT(I)=RTOLI*ABS(Y(I))+ATOLI
20         CONTINUE
      RETURN
C
C------END OF SUBROUTINE DDAWTS-----------------------------------------
      END
      SUBROUTINE DINVWT(NEQ,WT,IER)
C
C***BEGIN PROLOGUE  DINVWT
C***REFER TO  DDASPK
C***ROUTINES CALLED  (NONE)
C***DATE WRITTEN   950125   (YYMMDD)
C***END PROLOGUE  DINVWT
C-----------------------------------------------------------------------
C     This subroutine checks the error weight vector WT, of length NEQ,
C     for components that are .le. 0, and if none are found, it
C     inverts the WT(I) in place.  This replaces division operations
C     with multiplications in all norm evaluations.
C     IER is returned as 0 if all WT(I) were found positive,
C     and the first I with WT(I) .le. 0.0 otherwise.
C-----------------------------------------------------------------------
C
      IMPLICIT DOUBLE PRECISION(A-H,O-Z)
      DIMENSION WT(*)
C
      DO 10 I = 1,NEQ
        IF (WT(I) .LE. 0.0D0) GO TO 30
 10     CONTINUE
      DO 20 I = 1,NEQ
 20     WT(I) = 1.0D0/WT(I)
      IER = 0
      RETURN
C
 30   IER = I
      RETURN
C
C------END OF SUBROUTINE DINVWT-----------------------------------------
      END
      SUBROUTINE DDATRP(X,XOUT,YOUT,YPOUT,NEQ,KOLD,PHI,PSI)
C
C***BEGIN PROLOGUE  DDATRP
C***REFER TO  DDASPK
C***ROUTINES CALLED  (NONE)
C***DATE WRITTEN   890101   (YYMMDD)
C***REVISION DATE  900926   (YYMMDD)
C***END PROLOGUE  DDATRP
C
C-----------------------------------------------------------------------
C     The methods in subroutine DDSTP use polynomials
C     to approximate the solution.  DDATRP approximates the
C     solution and its derivative at time XOUT by evaluating
C     one of these polynomials, and its derivative, there.
C     Information defining this polynomial is passed from
C     DDSTP, so DDATRP cannot be used alone.
C
C     The parameters are
C
C     X     The current time in the integration.
C     XOUT  The time at which the solution is desired.
C     YOUT  The interpolated approximation to Y at XOUT.
C           (This is output.)
C     YPOUT The interpolated approximation to YPRIME at XOUT.
C           (This is output.)
C     NEQ   Number of equations.
C     KOLD  Order used on last successful step.
C     PHI   Array of scaled divided differences of Y.
C     PSI   Array of past stepsize history.
C-----------------------------------------------------------------------
C
      IMPLICIT DOUBLE PRECISION(A-H,O-Z)
      DIMENSION YOUT(*),YPOUT(*)
      DIMENSION PHI(NEQ,*),PSI(*)
      KOLDP1=KOLD+1
      TEMP1=XOUT-X
      DO 10 I=1,NEQ
         YOUT(I)=PHI(I,1)
10       YPOUT(I)=0.0D0
      C=1.0D0
      D=0.0D0
      GAMMA=TEMP1/PSI(1)
      DO 30 J=2,KOLDP1
         D=D*GAMMA+C/PSI(J-1)
         C=C*GAMMA
         GAMMA=(TEMP1+PSI(J-1))/PSI(J)
         DO 20 I=1,NEQ
            YOUT(I)=YOUT(I)+C*PHI(I,J)
20          YPOUT(I)=YPOUT(I)+D*PHI(I,J)
30       CONTINUE
      RETURN
C
C------END OF SUBROUTINE DDATRP-----------------------------------------
      END
      DOUBLE PRECISION FUNCTION DDWNRM(NEQ,V,RWT,RPAR,IPAR)
C
C***BEGIN PROLOGUE  DDWNRM
C***ROUTINES CALLED  (NONE)
C***DATE WRITTEN   890101   (YYMMDD)
C***REVISION DATE  900926   (YYMMDD)
C***END PROLOGUE  DDWNRM
C-----------------------------------------------------------------------
C     This function routine computes the weighted
C     root-mean-square norm of the vector of length
C     NEQ contained in the array V, with reciprocal weights
C     contained in the array RWT of length NEQ.
C        DDWNRM=SQRT((1/NEQ)*SUM(V(I)*RWT(I))**2)
C-----------------------------------------------------------------------
C
      IMPLICIT DOUBLE PRECISION(A-H,O-Z)
      DIMENSION V(*),RWT(*)
      DIMENSION RPAR(*),IPAR(*)
      DDWNRM = 0.0D0
      VMAX = 0.0D0
      DO 10 I = 1,NEQ
        IF(ABS(V(I)*RWT(I)) .GT. VMAX) VMAX = ABS(V(I)*RWT(I))
10    CONTINUE
      IF(VMAX .LE. 0.0D0) GO TO 30
      SUM = 0.0D0
      DO 20 I = 1,NEQ
20      SUM = SUM + ((V(I)*RWT(I))/VMAX)**2
      DDWNRM = VMAX*SQRT(SUM/NEQ)
30    CONTINUE
      RETURN
C
C------END OF FUNCTION DDWNRM-------------------------------------------
      END
      SUBROUTINE DDASID(X,Y,YPRIME,NEQ,ICOPT,ID,RES,JACD,PDUM,H,TSCALE,
     *  WT,JSDUM,RPAR,IPAR,DUMSVR,DELTA,R,YIC,YPIC,DUMPWK,WM,IWM,CJ,
     *  UROUND,DUME,DUMS,DUMR,EPCON,RATEMX,STPTOL,JFDUM,
     *  ICNFLG,ICNSTR,IERNLS)
C
C***BEGIN PROLOGUE  DDASID
C***REFER TO  DDASPK
C***DATE WRITTEN   940701   (YYMMDD)
C***REVISION DATE  950808   (YYMMDD)
C***REVISION DATE  951110   Removed unreachable block 390.
C***REVISION DATE  000628   TSCALE argument added.
C
C
C-----------------------------------------------------------------------
C***DESCRIPTION
C
C
C     DDASID solves a nonlinear system of algebraic equations of the
C     form G(X,Y,YPRIME) = 0 for the unknown parts of Y and YPRIME in
C     the initial conditions.
C
C     The method used is a modified Newton scheme.
C
C     The parameters represent
C
C     X         -- Independent variable.
C     Y         -- Solution vector.
C     YPRIME    -- Derivative of solution vector.
C     NEQ       -- Number of unknowns.
C     ICOPT     -- Initial condition option chosen (1 or 2).
C     ID        -- Array of dimension NEQ, which must be initialized
C                  if ICOPT = 1.  See DDASIC.
C     RES       -- External user-supplied subroutine to evaluate the
C                  residual.  See RES description in DDASPK prologue.
C     JACD      -- External user-supplied routine to evaluate the
C                  Jacobian.  See JAC description for the case
C                  INFO(12) = 0 in the DDASPK prologue.
C     PDUM      -- Dummy argument.
C     H         -- Scaling factor for this initial condition calc.
C     TSCALE    -- Scale factor in T, used for stopping tests if nonzero.
C     WT        -- Vector of weights for error criterion.
C     JSDUM     -- Dummy argument.
C     RPAR,IPAR -- Real and integer arrays used for communication
C                  between the calling program and external user
C                  routines.  They are not altered within DASPK.
C     DUMSVR    -- Dummy argument.
C     DELTA     -- Work vector for NLS of length NEQ.
C     R         -- Work vector for NLS of length NEQ.
C     YIC,YPIC  -- Work vectors for NLS, each of length NEQ.
C     DUMPWK    -- Dummy argument.
C     WM,IWM    -- Real and integer arrays storing matrix information
C                  such as the matrix of partial derivatives,
C                  permutation vector, and various other information.
C     CJ        -- Matrix parameter = 1/H (ICOPT = 1) or 0 (ICOPT = 2).
C     UROUND    -- Unit roundoff.
C     DUME      -- Dummy argument.
C     DUMS      -- Dummy argument.
C     DUMR      -- Dummy argument.
C     EPCON     -- Tolerance to test for convergence of the Newton
C                  iteration.
C     RATEMX    -- Maximum convergence rate for which Newton iteration
C                  is considered converging.
C     JFDUM     -- Dummy argument.
C     STPTOL    -- Tolerance used in calculating the minimum lambda
C                  value allowed.
C     ICNFLG    -- Integer scalar.  If nonzero, then constraint
C                  violations in the proposed new approximate solution
C                  will be checked for, and the maximum step length 
C                  will be adjusted accordingly.
C     ICNSTR    -- Integer array of length NEQ containing flags for
C                  checking constraints.
C     IERNLS    -- Error flag for nonlinear solver.
C                   0   ==> nonlinear solver converged.
C                   1,2 ==> recoverable error inside nonlinear solver.
C                           1 => retry with current Y, YPRIME
C                           2 => retry with original Y, YPRIME
C                  -1   ==> unrecoverable error in nonlinear solver.
C
C     All variables with "DUM" in their names are dummy variables
C     which are not used in this routine.
C
C-----------------------------------------------------------------------
C
C***ROUTINES CALLED
C   RES, DMATD, DNSID
C
C***END PROLOGUE  DDASID
C
C
      IMPLICIT DOUBLE PRECISION(A-H,O-Z)
      DIMENSION Y(*),YPRIME(*),ID(*),WT(*),ICNSTR(*)
      DIMENSION DELTA(*),R(*),YIC(*),YPIC(*)
      DIMENSION WM(*),IWM(*), RPAR(*),IPAR(*)
      EXTERNAL  RES, JACD
C
      PARAMETER (LNRE=12, LNJE=13, LMXNIT=32, LMXNJ=33)
C
C
C     Perform initializations.
C
      MXNIT = IWM(LMXNIT)
      MXNJ = IWM(LMXNJ)
      IERNLS = 0
      NJ = 0
C
C     Call RES to initialize DELTA.
C
      IRES = 0
      IWM(LNRE) = IWM(LNRE) + 1
      CALL RES(X,Y,YPRIME,CJ,DELTA,IRES,RPAR,IPAR)
      IF (IRES .LT. 0) GO TO 370
C
C     Looping point for updating the Jacobian.
C
300   CONTINUE
C
C     Initialize all error flags to zero.
C
      IERJ = 0
      IRES = 0
      IERNEW = 0
C
C     Reevaluate the iteration matrix, J = dG/dY + CJ*dG/dYPRIME,
C     where G(X,Y,YPRIME) = 0.
C
      NJ = NJ + 1
      IWM(LNJE)=IWM(LNJE)+1
      CALL DMATD(NEQ,X,Y,YPRIME,DELTA,CJ,H,IERJ,WT,R,
     *              WM,IWM,RES,IRES,UROUND,JACD,RPAR,IPAR)
      IF (IRES .LT. 0 .OR. IERJ .NE. 0) GO TO 370
C
C     Call the nonlinear Newton solver for up to MXNIT iterations.
C
      CALL DNSID(X,Y,YPRIME,NEQ,ICOPT,ID,RES,WT,RPAR,IPAR,DELTA,R,
     *     YIC,YPIC,WM,IWM,CJ,TSCALE,EPCON,RATEMX,MXNIT,STPTOL,
     *     ICNFLG,ICNSTR,IERNEW)
C
      IF (IERNEW .EQ. 1 .AND. NJ .LT. MXNJ) THEN
C
C        MXNIT iterations were done, the convergence rate is < 1,
C        and the number of Jacobian evaluations is less than MXNJ.
C        Call RES, reevaluate the Jacobian, and try again.
C
         IWM(LNRE)=IWM(LNRE)+1
         CALL RES(X,Y,YPRIME,CJ,DELTA,IRES,RPAR,IPAR)
         IF (IRES .LT. 0) GO TO 370
         GO TO 300
         ENDIF
C
      IF (IERNEW .NE. 0) GO TO 380

      RETURN
C
C
C     Unsuccessful exits from nonlinear solver.
C     Compute IERNLS accordingly.
C
370   IERNLS = 2
      IF (IRES .LE. -2) IERNLS = -1
      RETURN
C
380   IERNLS = MIN(IERNEW,2)
      RETURN
C
C------END OF SUBROUTINE DDASID-----------------------------------------
      END
      SUBROUTINE DNSID(X,Y,YPRIME,NEQ,ICOPT,ID,RES,WT,RPAR,IPAR,
     *   DELTA,R,YIC,YPIC,WM,IWM,CJ,TSCALE,EPCON,RATEMX,MAXIT,STPTOL,
     *   ICNFLG,ICNSTR,IERNEW)
C
C***BEGIN PROLOGUE  DNSID
C***REFER TO  DDASPK
C***DATE WRITTEN   940701   (YYMMDD)
C***REVISION DATE  950713   (YYMMDD)
C***REVISION DATE  000628   TSCALE argument added.
C
C
C-----------------------------------------------------------------------
C***DESCRIPTION
C
C     DNSID solves a nonlinear system of algebraic equations of the
C     form G(X,Y,YPRIME) = 0 for the unknown parts of Y and YPRIME
C     in the initial conditions.
C
C     The method used is a modified Newton scheme.
C
C     The parameters represent
C
C     X         -- Independent variable.
C     Y         -- Solution vector.
C     YPRIME    -- Derivative of solution vector.
C     NEQ       -- Number of unknowns.
C     ICOPT     -- Initial condition option chosen (1 or 2).
C     ID        -- Array of dimension NEQ, which must be initialized
C                  if ICOPT = 1.  See DDASIC.
C     RES       -- External user-supplied subroutine to evaluate the
C                  residual.  See RES description in DDASPK prologue.
C     WT        -- Vector of weights for error criterion.
C     RPAR,IPAR -- Real and integer arrays used for communication
C                  between the calling program and external user
C                  routines.  They are not altered within DASPK.
C     DELTA     -- Residual vector on entry, and work vector of
C                  length NEQ for DNSID.
C     WM,IWM    -- Real and integer arrays storing matrix information
C                  such as the matrix of partial derivatives,
C                  permutation vector, and various other information.
C     CJ        -- Matrix parameter = 1/H (ICOPT = 1) or 0 (ICOPT = 2).
C     TSCALE    -- Scale factor in T, used for stopping tests if nonzero.
C     R         -- Array of length NEQ used as workspace by the 
C                  linesearch routine DLINSD.
C     YIC,YPIC  -- Work vectors for DLINSD, each of length NEQ.
C     EPCON     -- Tolerance to test for convergence of the Newton
C                  iteration.
C     RATEMX    -- Maximum convergence rate for which Newton iteration
C                  is considered converging.
C     MAXIT     -- Maximum allowed number of Newton iterations.
C     STPTOL    -- Tolerance used in calculating the minimum lambda
C                  value allowed.
C     ICNFLG    -- Integer scalar.  If nonzero, then constraint
C                  violations in the proposed new approximate solution
C                  will be checked for, and the maximum step length 
C                  will be adjusted accordingly.
C     ICNSTR    -- Integer array of length NEQ containing flags for
C                  checking constraints.
C     IERNEW    -- Error flag for Newton iteration.
C                   0  ==> Newton iteration converged.
C                   1  ==> failed to converge, but RATE .le. RATEMX.
C                   2  ==> failed to converge, RATE .gt. RATEMX.
C                   3  ==> other recoverable error (IRES = -1, or
C                          linesearch failed).
C                  -1  ==> unrecoverable error (IRES = -2).
C
C-----------------------------------------------------------------------
C
C***ROUTINES CALLED
C   DSLVD, DDWNRM, DLINSD, DCOPY
C
C***END PROLOGUE  DNSID
C
C
      IMPLICIT DOUBLE PRECISION(A-H,O-Z)
      DIMENSION Y(*),YPRIME(*),WT(*),R(*)
      DIMENSION ID(*),DELTA(*), YIC(*), YPIC(*)
      DIMENSION WM(*),IWM(*), RPAR(*),IPAR(*)
      DIMENSION ICNSTR(*)
      EXTERNAL  RES
C
      PARAMETER (LNNI=19, LLSOFF=35)
C
C
C     Initializations.  M is the Newton iteration counter.
C
      LSOFF = IWM(LLSOFF)
      M = 0
      RATE = 1.0D0
      RLX = 0.4D0
C
C     Compute a new step vector DELTA by back-substitution.
C
      CALL DSLVD (NEQ, DELTA, WM, IWM)
C
C     Get norm of DELTA.  Return now if norm(DELTA) .le. EPCON.
C
      DELNRM = DDWNRM(NEQ,DELTA,WT,RPAR,IPAR)
      FNRM = DELNRM
      IF (TSCALE .GT. 0.0D0) FNRM = FNRM*TSCALE*ABS(CJ)
      IF (FNRM .LE. EPCON) RETURN
C
C     Newton iteration loop.
C
 300  CONTINUE
      IWM(LNNI) = IWM(LNNI) + 1
C
C     Call linesearch routine for global strategy and set RATE
C
      OLDFNM = FNRM
C
      CALL DLINSD (NEQ, Y, X, YPRIME, CJ, TSCALE, DELTA, DELNRM, WT,
     *             LSOFF, STPTOL, IRET, RES, IRES, WM, IWM, FNRM, ICOPT,
     *             ID, R, YIC, YPIC, ICNFLG, ICNSTR, RLX, RPAR, IPAR)
C
      RATE = FNRM/OLDFNM
C
C     Check for error condition from linesearch.
      IF (IRET .NE. 0) GO TO 390
C
C     Test for convergence of the iteration, and return or loop.
C
      IF (FNRM .LE. EPCON) RETURN
C
C     The iteration has not yet converged.  Update M.
C     Test whether the maximum number of iterations have been tried.
C
      M = M + 1
      IF (M .GE. MAXIT) GO TO 380
C
C     Copy the residual to DELTA and its norm to DELNRM, and loop for
C     another iteration.
C
      CALL DCOPY (NEQ, R, 1, DELTA, 1)
      DELNRM = FNRM      
      GO TO 300
C
C     The maximum number of iterations was done.  Set IERNEW and return.
C
 380  IF (RATE .LE. RATEMX) THEN
         IERNEW = 1
      ELSE
         IERNEW = 2
      ENDIF
      RETURN
C
 390  IF (IRES .LE. -2) THEN
         IERNEW = -1
      ELSE
         IERNEW = 3
      ENDIF
      RETURN
C
C
C------END OF SUBROUTINE DNSID------------------------------------------
      END
      SUBROUTINE DLINSD (NEQ, Y, T, YPRIME, CJ, TSCALE, P, PNRM, WT,
     *                   LSOFF, STPTOL, IRET, RES, IRES, WM, IWM,
     *                   FNRM, ICOPT, ID, R, YNEW, YPNEW, ICNFLG,
     *                   ICNSTR, RLX, RPAR, IPAR)
C
C***BEGIN PROLOGUE  DLINSD
C***REFER TO  DNSID
C***DATE WRITTEN   941025   (YYMMDD)
C***REVISION DATE  941215   (YYMMDD)
C***REVISION DATE  960129   Moved line RL = ONE to top block.
C***REVISION DATE  000628   TSCALE argument added.
C
C
C-----------------------------------------------------------------------
C***DESCRIPTION
C
C     DLINSD uses a linesearch algorithm to calculate a new (Y,YPRIME)
C     pair (YNEW,YPNEW) such that 
C
C     f(YNEW,YPNEW) .le. (1 - 2*ALPHA*RL)*f(Y,YPRIME) ,
C
C     where 0 < RL <= 1.  Here, f(y,y') is defined as
C
C      f(y,y') = (1/2)*norm( (J-inverse)*G(t,y,y') )**2 ,
C
C     where norm() is the weighted RMS vector norm, G is the DAE
C     system residual function, and J is the system iteration matrix
C     (Jacobian).
C
C     In addition to the parameters defined elsewhere, we have
C
C     TSCALE  --  Scale factor in T, used for stopping tests if nonzero.
C     P       -- Approximate Newton step used in backtracking.
C     PNRM    -- Weighted RMS norm of P.
C     LSOFF   -- Flag showing whether the linesearch algorithm is
C                to be invoked.  0 means do the linesearch, and
C                1 means turn off linesearch.
C     STPTOL  -- Tolerance used in calculating the minimum lambda
C                value allowed.
C     ICNFLG  -- Integer scalar.  If nonzero, then constraint violations
C                in the proposed new approximate solution will be
C                checked for, and the maximum step length will be
C                adjusted accordingly.
C     ICNSTR  -- Integer array of length NEQ containing flags for
C                checking constraints.
C     RLX     -- Real scalar restricting update size in DCNSTR.
C     YNEW    -- Array of length NEQ used to hold the new Y in
C                performing the linesearch.
C     YPNEW   -- Array of length NEQ used to hold the new YPRIME in
C                performing the linesearch.
C     Y       -- Array of length NEQ containing the new Y (i.e.,=YNEW).
C     YPRIME  -- Array of length NEQ containing the new YPRIME 
C                (i.e.,=YPNEW).
C     FNRM    -- Real scalar containing SQRT(2*f(Y,YPRIME)) for the
C                current (Y,YPRIME) on input and output.
C     R       -- Work array of length NEQ, containing the scaled 
C                residual (J-inverse)*G(t,y,y') on return.
C     IRET    -- Return flag.
C                IRET=0 means that a satisfactory (Y,YPRIME) was found.
C                IRET=1 means that the routine failed to find a new
C                       (Y,YPRIME) that was sufficiently distinct from
C                       the current (Y,YPRIME) pair.
C                IRET=2 means IRES .ne. 0 from RES.
C-----------------------------------------------------------------------
C
C***ROUTINES CALLED
C   DFNRMD, DYYPNW, DCNSTR, DCOPY, XERRWD
C
C***END PROLOGUE  DLINSD
C
      IMPLICIT DOUBLE PRECISION(A-H,O-Z)
      EXTERNAL  RES
      DIMENSION Y(*), YPRIME(*), WT(*), R(*), ID(*)
      DIMENSION WM(*), IWM(*)
      DIMENSION YNEW(*), YPNEW(*), P(*), ICNSTR(*)
      DIMENSION RPAR(*), IPAR(*)
      CHARACTER MSG*80
C
      PARAMETER (LNRE=12, LKPRIN=31)
C
      SAVE ALPHA, ONE, TWO
      DATA ALPHA/1.0D-4/, ONE/1.0D0/, TWO/2.0D0/
C
      KPRIN=IWM(LKPRIN)
C
      F1NRM = (FNRM*FNRM)/TWO
      RATIO = ONE
      IF (KPRIN .GE. 2) THEN
        MSG = '------ IN ROUTINE DLINSD-- PNRM = (R1)'
        CALL XERRWD(MSG, 38, 901, 0, 0, 0, 0, 1, PNRM, 0.0D0)
        ENDIF
      TAU = PNRM
      RL = ONE
C-----------------------------------------------------------------------
C Check for violations of the constraints, if any are imposed.
C If any violations are found, the step vector P is rescaled, and the 
C constraint check is repeated, until no violations are found.
C-----------------------------------------------------------------------
      IF (ICNFLG .NE. 0) THEN
 10      CONTINUE
         CALL DYYPNW (NEQ,Y,YPRIME,CJ,RL,P,ICOPT,ID,YNEW,YPNEW)
         CALL DCNSTR (NEQ, Y, YNEW, ICNSTR, TAU, RLX, IRET, IVAR)
         IF (IRET .EQ. 1) THEN
            RATIO1 = TAU/PNRM
            RATIO = RATIO*RATIO1
            DO 20 I = 1,NEQ
 20           P(I) = P(I)*RATIO1
            PNRM = TAU
            IF (KPRIN .GE. 2) THEN
              MSG = '------ CONSTRAINT VIOL., PNRM = (R1), INDEX = (I1)'
              CALL XERRWD(MSG, 50, 902, 0, 1, IVAR, 0, 1, PNRM, 0.0D0)
              ENDIF
            IF (PNRM .LE. STPTOL) THEN
              IRET = 1
              RETURN
              ENDIF
            GO TO 10
            ENDIF
         ENDIF
C
      SLPI = (-TWO*F1NRM)*RATIO
      RLMIN = STPTOL/PNRM
      IF (LSOFF .EQ. 0 .AND. KPRIN .GE. 2) THEN
        MSG = '------ MIN. LAMBDA = (R1)'
        CALL XERRWD(MSG, 25, 903, 0, 0, 0, 0, 1, RLMIN, 0.0D0)
        ENDIF
C-----------------------------------------------------------------------
C Begin iteration to find RL value satisfying alpha-condition.
C If RL becomes less than RLMIN, then terminate with IRET = 1.
C-----------------------------------------------------------------------
 100  CONTINUE
      CALL DYYPNW (NEQ,Y,YPRIME,CJ,RL,P,ICOPT,ID,YNEW,YPNEW)
      CALL DFNRMD (NEQ, YNEW, T, YPNEW, R, CJ, TSCALE, WT, RES, IRES,
     *              FNRMP, WM, IWM, RPAR, IPAR)
      IWM(LNRE) = IWM(LNRE) + 1
      IF (IRES .NE. 0) THEN
        IRET = 2
        RETURN
        ENDIF
      IF (LSOFF .EQ. 1) GO TO 150
C
      F1NRMP = FNRMP*FNRMP/TWO
      IF (KPRIN .GE. 2) THEN
        MSG = '------ LAMBDA = (R1)'
        CALL XERRWD(MSG, 20, 904, 0, 0, 0, 0, 1, RL, 0.0D0)
        MSG = '------ NORM(F1) = (R1),  NORM(F1NEW) = (R2)'
        CALL XERRWD(MSG, 43, 905, 0, 0, 0, 0, 2, F1NRM, F1NRMP)
        ENDIF
      IF (F1NRMP .GT. F1NRM + ALPHA*SLPI*RL) GO TO 200
C-----------------------------------------------------------------------
C Alpha-condition is satisfied, or linesearch is turned off.
C Copy YNEW,YPNEW to Y,YPRIME and return.
C-----------------------------------------------------------------------
 150  IRET = 0
      CALL DCOPY (NEQ, YNEW, 1, Y, 1)
      CALL DCOPY (NEQ, YPNEW, 1, YPRIME, 1)
      FNRM = FNRMP
      IF (KPRIN .GE. 1) THEN
        MSG = '------ LEAVING ROUTINE DLINSD, FNRM = (R1)'
        CALL XERRWD(MSG, 42, 906, 0, 0, 0, 0, 1, FNRM, 0.0D0)
        ENDIF
      RETURN
C-----------------------------------------------------------------------
C Alpha-condition not satisfied.  Perform backtrack to compute new RL
C value.  If no satisfactory YNEW,YPNEW can be found sufficiently 
C distinct from Y,YPRIME, then return IRET = 1.
C-----------------------------------------------------------------------
 200  CONTINUE
      IF (RL .LT. RLMIN) THEN
        IRET = 1
        RETURN
        ENDIF
C
      RL = RL/TWO
      GO TO 100
C
C----------------------- END OF SUBROUTINE DLINSD ----------------------
      END
      SUBROUTINE DFNRMD (NEQ, Y, T, YPRIME, R, CJ, TSCALE, WT,
     *                   RES, IRES, FNORM, WM, IWM, RPAR, IPAR)
C
C***BEGIN PROLOGUE  DFNRMD
C***REFER TO  DLINSD
C***DATE WRITTEN   941025   (YYMMDD)
C***REVISION DATE  000628   TSCALE argument added.
C
C
C-----------------------------------------------------------------------
C***DESCRIPTION
C
C     DFNRMD calculates the scaled preconditioned norm of the nonlinear
C     function used in the nonlinear iteration for obtaining consistent
C     initial conditions.  Specifically, DFNRMD calculates the weighted
C     root-mean-square norm of the vector (J-inverse)*G(T,Y,YPRIME),
C     where J is the Jacobian matrix.
C
C     In addition to the parameters described in the calling program
C     DLINSD, the parameters represent
C
C     R      -- Array of length NEQ that contains
C               (J-inverse)*G(T,Y,YPRIME) on return.
C     TSCALE -- Scale factor in T, used for stopping tests if nonzero.
C     FNORM  -- Scalar containing the weighted norm of R on return.
C-----------------------------------------------------------------------
C
C***ROUTINES CALLED
C   RES, DSLVD, DDWNRM
C
C***END PROLOGUE  DFNRMD
C
C
      IMPLICIT DOUBLE PRECISION (A-H,O-Z)
      EXTERNAL RES
      DIMENSION Y(*), YPRIME(*), WT(*), R(*)
      DIMENSION WM(*),IWM(*), RPAR(*),IPAR(*)
C-----------------------------------------------------------------------
C     Call RES routine.
C-----------------------------------------------------------------------
      IRES = 0
      CALL RES(T,Y,YPRIME,CJ,R,IRES,RPAR,IPAR)
      IF (IRES .LT. 0) RETURN
C-----------------------------------------------------------------------
C     Apply inverse of Jacobian to vector R.
C-----------------------------------------------------------------------
      CALL DSLVD(NEQ,R,WM,IWM)
C-----------------------------------------------------------------------
C     Calculate norm of R.
C-----------------------------------------------------------------------
      FNORM = DDWNRM(NEQ,R,WT,RPAR,IPAR)
      IF (TSCALE .GT. 0.0D0) FNORM = FNORM*TSCALE*ABS(CJ)
C
      RETURN
C----------------------- END OF SUBROUTINE DFNRMD ----------------------
      END
      SUBROUTINE DNEDD(X,Y,YPRIME,NEQ,RES,JACD,PDUM,H,WT,
     *   JSTART,IDID,RPAR,IPAR,PHI,GAMMA,DUMSVR,DELTA,E,
     *   WM,IWM,CJ,CJOLD,CJLAST,S,UROUND,DUME,DUMS,DUMR,
     *   EPCON,JCALC,JFDUM,KP1,NONNEG,NTYPE,IERNLS)
C
C***BEGIN PROLOGUE  DNEDD
C***REFER TO  DDASPK
C***DATE WRITTEN   891219   (YYMMDD)
C***REVISION DATE  900926   (YYMMDD)
C
C
C-----------------------------------------------------------------------
C***DESCRIPTION
C
C     DNEDD solves a nonlinear system of
C     algebraic equations of the form
C     G(X,Y,YPRIME) = 0 for the unknown Y.
C
C     The method used is a modified Newton scheme.
C
C     The parameters represent
C
C     X         -- Independent variable.
C     Y         -- Solution vector.
C     YPRIME    -- Derivative of solution vector.
C     NEQ       -- Number of unknowns.
C     RES       -- External user-supplied subroutine
C                  to evaluate the residual.  See RES description
C                  in DDASPK prologue.
C     JACD      -- External user-supplied routine to evaluate the
C                  Jacobian.  See JAC description for the case
C                  INFO(12) = 0 in the DDASPK prologue.
C     PDUM      -- Dummy argument.
C     H         -- Appropriate step size for next step.
C     WT        -- Vector of weights for error criterion.
C     JSTART    -- Indicates first call to this routine.
C                  If JSTART = 0, then this is the first call,
C                  otherwise it is not.
C     IDID      -- Completion flag, output by DNEDD.
C                  See IDID description in DDASPK prologue.
C     RPAR,IPAR -- Real and integer arrays used for communication
C                  between the calling program and external user
C                  routines.  They are not altered within DASPK.
C     PHI       -- Array of divided differences used by
C                  DNEDD.  The length is NEQ*(K+1),where
C                  K is the maximum order.
C     GAMMA     -- Array used to predict Y and YPRIME.  The length
C                  is MAXORD+1 where MAXORD is the maximum order.
C     DUMSVR    -- Dummy argument.
C     DELTA     -- Work vector for NLS of length NEQ.
C     E         -- Error accumulation vector for NLS of length NEQ.
C     WM,IWM    -- Real and integer arrays storing
C                  matrix information such as the matrix
C                  of partial derivatives, permutation
C                  vector, and various other information.
C     CJ        -- Parameter always proportional to 1/H.
C     CJOLD     -- Saves the value of CJ as of the last call to DMATD.
C                  Accounts for changes in CJ needed to
C                  decide whether to call DMATD.
C     CJLAST    -- Previous value of CJ.
C     S         -- A scalar determined by the approximate rate
C                  of convergence of the Newton iteration and used
C                  in the convergence test for the Newton iteration.
C
C                  If RATE is defined to be an estimate of the
C                  rate of convergence of the Newton iteration,
C                  then S = RATE/(1.D0-RATE).
C
C                  The closer RATE is to 0., the faster the Newton
C                  iteration is converging; the closer RATE is to 1.,
C                  the slower the Newton iteration is converging.
C
C                  On the first Newton iteration with an up-dated
C                  preconditioner S = 100.D0, Thus the initial
C                  RATE of convergence is approximately 1.
C
C                  S is preserved from call to call so that the rate
C                  estimate from a previous step can be applied to
C                  the current step.
C     UROUND    -- Unit roundoff.
C     DUME      -- Dummy argument.
C     DUMS      -- Dummy argument.
C     DUMR      -- Dummy argument.
C     EPCON     -- Tolerance to test for convergence of the Newton
C                  iteration.
C     JCALC     -- Flag used to determine when to update
C                  the Jacobian matrix.  In general:
C
C                  JCALC = -1 ==> Call the DMATD routine to update
C                                 the Jacobian matrix.
C                  JCALC =  0 ==> Jacobian matrix is up-to-date.
C                  JCALC =  1 ==> Jacobian matrix is out-dated,
C                                 but DMATD will not be called unless
C                                 JCALC is set to -1.
C     JFDUM     -- Dummy argument.
C     KP1       -- The current order(K) + 1;  updated across calls.
C     NONNEG    -- Flag to determine nonnegativity constraints.
C     NTYPE     -- Identification code for the NLS routine.
C                   0  ==> modified Newton; direct solver.
C     IERNLS    -- Error flag for nonlinear solver.
C                   0  ==> nonlinear solver converged.
C                   1  ==> recoverable error inside nonlinear solver.
C                  -1  ==> unrecoverable error inside nonlinear solver.
C
C     All variables with "DUM" in their names are dummy variables
C     which are not used in this routine.
C
C     Following is a list and description of local variables which
C     may not have an obvious usage.  They are listed in roughly the
C     order they occur in this subroutine.
C
C     The following group of variables are passed as arguments to
C     the Newton iteration solver.  They are explained in greater detail
C     in DNSD:
C        TOLNEW, MULDEL, MAXIT, IERNEW
C
C     IERTYP -- Flag which tells whether this subroutine is correct.
C               0 ==> correct subroutine.
C               1 ==> incorrect subroutine.
C 
C-----------------------------------------------------------------------
C***ROUTINES CALLED
C   DDWNRM, RES, DMATD, DNSD
C
C***END PROLOGUE  DNEDD
C
C
      IMPLICIT DOUBLE PRECISION(A-H,O-Z)
      DIMENSION Y(*),YPRIME(*),WT(*)
      DIMENSION DELTA(*),E(*)
      DIMENSION WM(*),IWM(*), RPAR(*),IPAR(*)
      DIMENSION PHI(NEQ,*),GAMMA(*)
      EXTERNAL  RES, JACD
C
      PARAMETER (LNRE=12, LNJE=13)
C
      SAVE MULDEL, MAXIT, XRATE
      DATA MULDEL/1/, MAXIT/4/, XRATE/0.25D0/
C
C     Verify that this is the correct subroutine.
C
      IERTYP = 0
      IF (NTYPE .NE. 0) THEN
         IERTYP = 1
         GO TO 380
         ENDIF
C
C     If this is the first step, perform initializations.
C
      IF (JSTART .EQ. 0) THEN
         CJOLD = CJ
         JCALC = -1
         ENDIF
C
C     Perform all other initializations.
C
      IERNLS = 0
C
C     Decide whether new Jacobian is needed.
C
      TEMP1 = (1.0D0 - XRATE)/(1.0D0 + XRATE)
      TEMP2 = 1.0D0/TEMP1
      IF (CJ/CJOLD .LT. TEMP1 .OR. CJ/CJOLD .GT. TEMP2) JCALC = -1
      IF (CJ .NE. CJLAST) S = 100.D0
C
C-----------------------------------------------------------------------
C     Entry point for updating the Jacobian with current
C     stepsize.
C-----------------------------------------------------------------------
300   CONTINUE
C
C     Initialize all error flags to zero.
C
      IERJ = 0
      IRES = 0
      IERNEW = 0
C
C     Predict the solution and derivative and compute the tolerance
C     for the Newton iteration.
C
      DO 310 I=1,NEQ
         Y(I)=PHI(I,1)
310      YPRIME(I)=0.0D0
      DO 330 J=2,KP1
         DO 320 I=1,NEQ
            Y(I)=Y(I)+PHI(I,J)
320         YPRIME(I)=YPRIME(I)+GAMMA(J)*PHI(I,J)
330   CONTINUE
      PNORM = DDWNRM (NEQ,Y,WT,RPAR,IPAR)
      TOLNEW = 100.D0*UROUND*PNORM
C     
C     Call RES to initialize DELTA.
C
      IWM(LNRE)=IWM(LNRE)+1
      CALL RES(X,Y,YPRIME,CJ,DELTA,IRES,RPAR,IPAR)
      IF (IRES .LT. 0) GO TO 380
C
C     If indicated, reevaluate the iteration matrix 
C     J = dG/dY + CJ*dG/dYPRIME (where G(X,Y,YPRIME)=0).
C     Set JCALC to 0 as an indicator that this has been done.
C
      IF(JCALC .EQ. -1) THEN
         IWM(LNJE)=IWM(LNJE)+1
         JCALC=0
         CALL DMATD(NEQ,X,Y,YPRIME,DELTA,CJ,H,IERJ,WT,E,WM,IWM,
     *              RES,IRES,UROUND,JACD,RPAR,IPAR)
         CJOLD=CJ
         S = 100.D0
         IF (IRES .LT. 0) GO TO 380
         IF(IERJ .NE. 0)GO TO 380
      ENDIF
C
C     Call the nonlinear Newton solver.
C
      TEMP1 = 2.0D0/(1.0D0 + CJ/CJOLD)
      CALL DNSD(X,Y,YPRIME,NEQ,RES,PDUM,WT,RPAR,IPAR,DUMSVR,
     *          DELTA,E,WM,IWM,CJ,DUMS,DUMR,DUME,EPCON,S,TEMP1,
     *          TOLNEW,MULDEL,MAXIT,IRES,IDUM,IERNEW)
C
      IF (IERNEW .GT. 0 .AND. JCALC .NE. 0) THEN
C
C        The Newton iteration had a recoverable failure with an old
C        iteration matrix.  Retry the step with a new iteration matrix.
C
         JCALC = -1
         GO TO 300
      ENDIF
C
      IF (IERNEW .NE. 0) GO TO 380
C
C     The Newton iteration has converged.  If nonnegativity of
C     solution is required, set the solution nonnegative, if the
C     perturbation to do it is small enough.  If the change is too
C     large, then consider the corrector iteration to have failed.
C
375   IF(NONNEG .EQ. 0) GO TO 390
      DO 377 I = 1,NEQ
377      DELTA(I) = MIN(Y(I),0.0D0)
      DELNRM = DDWNRM(NEQ,DELTA,WT,RPAR,IPAR)
      IF(DELNRM .GT. EPCON) GO TO 380
      DO 378 I = 1,NEQ
378      E(I) = E(I) - DELTA(I)
      GO TO 390
C
C
C     Exits from nonlinear solver.
C     No convergence with current iteration
C     matrix, or singular iteration matrix.
C     Compute IERNLS and IDID accordingly.
C
380   CONTINUE
      IF (IRES .LE. -2 .OR. IERTYP .NE. 0) THEN
         IERNLS = -1
         IF (IRES .LE. -2) IDID = -11
         IF (IERTYP .NE. 0) IDID = -15
      ELSE
         IERNLS = 1
         IF (IRES .LT. 0) IDID = -10
         IF (IERJ .NE. 0) IDID = -8
      ENDIF
C
390   JCALC = 1
      RETURN
C
C------END OF SUBROUTINE DNEDD------------------------------------------
      END
      SUBROUTINE DNSD(X,Y,YPRIME,NEQ,RES,PDUM,WT,RPAR,IPAR,
     *   DUMSVR,DELTA,E,WM,IWM,CJ,DUMS,DUMR,DUME,EPCON,
     *   S,CONFAC,TOLNEW,MULDEL,MAXIT,IRES,IDUM,IERNEW)
C
C***BEGIN PROLOGUE  DNSD
C***REFER TO  DDASPK
C***DATE WRITTEN   891219   (YYMMDD)
C***REVISION DATE  900926   (YYMMDD)
C***REVISION DATE  950126   (YYMMDD)
C***REVISION DATE  000711   (YYMMDD)
C
C
C-----------------------------------------------------------------------
C***DESCRIPTION
C
C     DNSD solves a nonlinear system of
C     algebraic equations of the form
C     G(X,Y,YPRIME) = 0 for the unknown Y.
C
C     The method used is a modified Newton scheme.
C
C     The parameters represent
C
C     X         -- Independent variable.
C     Y         -- Solution vector.
C     YPRIME    -- Derivative of solution vector.
C     NEQ       -- Number of unknowns.
C     RES       -- External user-supplied subroutine
C                  to evaluate the residual.  See RES description
C                  in DDASPK prologue.
C     PDUM      -- Dummy argument.
C     WT        -- Vector of weights for error criterion.
C     RPAR,IPAR -- Real and integer arrays used for communication
C                  between the calling program and external user
C                  routines.  They are not altered within DASPK.
C     DUMSVR    -- Dummy argument.
C     DELTA     -- Work vector for DNSD of length NEQ.
C     E         -- Error accumulation vector for DNSD of length NEQ.
C     WM,IWM    -- Real and integer arrays storing
C                  matrix information such as the matrix
C                  of partial derivatives, permutation
C                  vector, and various other information.
C     CJ        -- Parameter always proportional to 1/H (step size).
C     DUMS      -- Dummy argument.
C     DUMR      -- Dummy argument.
C     DUME      -- Dummy argument.
C     EPCON     -- Tolerance to test for convergence of the Newton
C                  iteration.
C     S         -- Used for error convergence tests.
C                  In the Newton iteration: S = RATE/(1 - RATE),
C                  where RATE is the estimated rate of convergence
C                  of the Newton iteration.
C                  The calling routine passes the initial value
C                  of S to the Newton iteration.
C     CONFAC    -- A residual scale factor to improve convergence.
C     TOLNEW    -- Tolerance on the norm of Newton correction in
C                  alternative Newton convergence test.
C     MULDEL    -- A flag indicating whether or not to multiply
C                  DELTA by CONFAC.
C                  0  ==> do not scale DELTA by CONFAC.
C                  1  ==> scale DELTA by CONFAC.
C     MAXIT     -- Maximum allowed number of Newton iterations.
C     IRES      -- Error flag returned from RES.  See RES description
C                  in DDASPK prologue.  If IRES = -1, then IERNEW
C                  will be set to 1.
C                  If IRES < -1, then IERNEW will be set to -1.
C     IDUM      -- Dummy argument.
C     IERNEW    -- Error flag for Newton iteration.
C                   0  ==> Newton iteration converged.
C                   1  ==> recoverable error inside Newton iteration.
C                  -1  ==> unrecoverable error inside Newton iteration.
C
C     All arguments with "DUM" in their names are dummy arguments
C     which are not used in this routine.
C-----------------------------------------------------------------------
C
C***ROUTINES CALLED
C   DSLVD, DDWNRM, RES
C
C***END PROLOGUE  DNSD
C
C
      IMPLICIT DOUBLE PRECISION(A-H,O-Z)
      DIMENSION Y(*),YPRIME(*),WT(*),DELTA(*),E(*)
      DIMENSION WM(*),IWM(*), RPAR(*),IPAR(*)
      EXTERNAL  RES
C
      PARAMETER (LNRE=12, LNNI=19)
C
C     Initialize Newton counter M and accumulation vector E. 
C
      M = 0
      DO 100 I=1,NEQ
100     E(I)=0.0D0
C
C     Corrector loop.
C
300   CONTINUE
      IWM(LNNI) = IWM(LNNI) + 1
C
C     If necessary, multiply residual by convergence factor.
C
      IF (MULDEL .EQ. 1) THEN
         DO 320 I = 1,NEQ
320        DELTA(I) = DELTA(I) * CONFAC
        ENDIF
C
C     Compute a new iterate (back-substitution).
C     Store the correction in DELTA.
C
      CALL DSLVD(NEQ,DELTA,WM,IWM)
C
C     Update Y, E, and YPRIME.
C
      DO 340 I=1,NEQ
         Y(I)=Y(I)-DELTA(I)
         E(I)=E(I)-DELTA(I)
340      YPRIME(I)=YPRIME(I)-CJ*DELTA(I)
C
C     Test for convergence of the iteration.
C
      DELNRM=DDWNRM(NEQ,DELTA,WT,RPAR,IPAR)
      IF (M .EQ. 0) THEN
        OLDNRM = DELNRM
        IF (DELNRM .LE. TOLNEW) GO TO 370
      ELSE
        RATE = (DELNRM/OLDNRM)**(1.0D0/M)
        IF (RATE .GT. 0.9D0) GO TO 380
        S = RATE/(1.0D0 - RATE)
      ENDIF
      IF (S*DELNRM .LE. EPCON) GO TO 370
C
C     The corrector has not yet converged.
C     Update M and test whether the
C     maximum number of iterations have
C     been tried.
C
      M=M+1
      IF(M.GE.MAXIT) GO TO 380
C
C     Evaluate the residual,
C     and go back to do another iteration.
C
      IWM(LNRE)=IWM(LNRE)+1
      CALL RES(X,Y,YPRIME,CJ,DELTA,IRES,RPAR,IPAR)
      IF (IRES .LT. 0) GO TO 380
      GO TO 300
C
C     The iteration has converged.
C
370   RETURN
C
C     The iteration has not converged.  Set IERNEW appropriately.
C
380   CONTINUE
      IF (IRES .LE. -2 ) THEN
         IERNEW = -1
      ELSE
         IERNEW = 1
      ENDIF
      RETURN
C
C
C------END OF SUBROUTINE DNSD-------------------------------------------
      END
      SUBROUTINE DMATD(NEQ,X,Y,YPRIME,DELTA,CJ,H,IER,EWT,E,
     *                 WM,IWM,RES,IRES,UROUND,JACD,RPAR,IPAR)
C
C***BEGIN PROLOGUE  DMATD
C***REFER TO  DDASPK
C***DATE WRITTEN   890101   (YYMMDD)
C***REVISION DATE  900926   (YYMMDD)
C***REVISION DATE  940701   (new LIPVT)
C***REVISION DATE  060712   (Changed minimum D.Q. increment to 1/EWT(j))
C
C-----------------------------------------------------------------------
C***DESCRIPTION
C
C     This routine computes the iteration matrix
C     J = dG/dY+CJ*dG/dYPRIME (where G(X,Y,YPRIME)=0).
C     Here J is computed by:
C       the user-supplied routine JACD if IWM(MTYPE) is 1 or 4, or
C       by numerical difference quotients if IWM(MTYPE) is 2 or 5.
C
C     The parameters have the following meanings.
C     X        = Independent variable.
C     Y        = Array containing predicted values.
C     YPRIME   = Array containing predicted derivatives.
C     DELTA    = Residual evaluated at (X,Y,YPRIME).
C                (Used only if IWM(MTYPE)=2 or 5).
C     CJ       = Scalar parameter defining iteration matrix.
C     H        = Current stepsize in integration.
C     IER      = Variable which is .NE. 0 if iteration matrix
C                is singular, and 0 otherwise.
C     EWT      = Vector of error weights for computing norms.
C     E        = Work space (temporary) of length NEQ.
C     WM       = Real work space for matrices.  On output
C                it contains the LU decomposition
C                of the iteration matrix.
C     IWM      = Integer work space containing
C                matrix information.
C     RES      = External user-supplied subroutine
C                to evaluate the residual.  See RES description
C                in DDASPK prologue.
C     IRES     = Flag which is equal to zero if no illegal values
C                in RES, and less than zero otherwise.  (If IRES
C                is less than zero, the matrix was not completed).
C                In this case (if IRES .LT. 0), then IER = 0.
C     UROUND   = The unit roundoff error of the machine being used.
C     JACD     = Name of the external user-supplied routine
C                to evaluate the iteration matrix.  (This routine
C                is only used if IWM(MTYPE) is 1 or 4)
C                See JAC description for the case INFO(12) = 0
C                in DDASPK prologue.
C     RPAR,IPAR= Real and integer parameter arrays that
C                are used for communication between the
C                calling program and external user routines.
C                They are not altered by DMATD.
C-----------------------------------------------------------------------
C***ROUTINES CALLED
C   JACD, RES, DGEFA, DGBFA
C
C***END PROLOGUE  DMATD
C
C
      IMPLICIT DOUBLE PRECISION(A-H,O-Z)
      DIMENSION Y(*),YPRIME(*),DELTA(*),EWT(*),E(*)
      DIMENSION WM(*),IWM(*), RPAR(*),IPAR(*)
      EXTERNAL  RES, JACD
C
      PARAMETER (LML=1, LMU=2, LMTYPE=4, LNRE=12, LNPD=22, LLCIWP=30)
C
      LIPVT = IWM(LLCIWP)
      IER = 0
      MTYPE=IWM(LMTYPE)
      GO TO (100,200,300,400,500),MTYPE
C
C
C     Dense user-supplied matrix.
C
100   LENPD=IWM(LNPD)
      DO 110 I=1,LENPD
110      WM(I)=0.0D0
      CALL JACD(X,Y,YPRIME,WM,CJ,RPAR,IPAR)
      GO TO 230
C
C
C     Dense finite-difference-generated matrix.
C
200   IRES=0
      NROW=0
      SQUR = SQRT(UROUND)
      DO 210 I=1,NEQ
         DEL=MAX(SQUR*MAX(ABS(Y(I)),ABS(H*YPRIME(I))), 1.0D0/EWT(I))
         DEL=SIGN(DEL,H*YPRIME(I))
         DEL=(Y(I)+DEL)-Y(I)
         YSAVE=Y(I)
         YPSAVE=YPRIME(I)
         Y(I)=Y(I)+DEL
         YPRIME(I)=YPRIME(I)+CJ*DEL
         IWM(LNRE)=IWM(LNRE)+1
         CALL RES(X,Y,YPRIME,CJ,E,IRES,RPAR,IPAR)
         IF (IRES .LT. 0) RETURN
         DELINV=1.0D0/DEL
         DO 220 L=1,NEQ
220        WM(NROW+L)=(E(L)-DELTA(L))*DELINV
      NROW=NROW+NEQ
      Y(I)=YSAVE
      YPRIME(I)=YPSAVE
210   CONTINUE
C
C
C     Do dense-matrix LU decomposition on J.
C
230      CALL DGEFA(WM,NEQ,NEQ,IWM(LIPVT),IER)
      RETURN
C
C
C     Dummy section for IWM(MTYPE)=3.
C
300   RETURN
C
C
C     Banded user-supplied matrix.
C
400   LENPD=IWM(LNPD)
      DO 410 I=1,LENPD
410      WM(I)=0.0D0
      CALL JACD(X,Y,YPRIME,WM,CJ,RPAR,IPAR)
      MEBAND=2*IWM(LML)+IWM(LMU)+1
      GO TO 550
C
C
C     Banded finite-difference-generated matrix.
C
500   MBAND=IWM(LML)+IWM(LMU)+1
      MBA=MIN0(MBAND,NEQ)
      MEBAND=MBAND+IWM(LML)
      MEB1=MEBAND-1
      MSAVE=(NEQ/MBAND)+1
      ISAVE=IWM(LNPD)
      IPSAVE=ISAVE+MSAVE
      IRES=0
      SQUR=SQRT(UROUND)
      DO 540 J=1,MBA
        DO 510 N=J,NEQ,MBAND
          K= (N-J)/MBAND + 1
          WM(ISAVE+K)=Y(N)
          WM(IPSAVE+K)=YPRIME(N)
          DEL=MAX(SQUR*MAX(ABS(Y(N)),ABS(H*YPRIME(N))), 1.0D0/EWT(N))
          DEL=SIGN(DEL,H*YPRIME(N))
          DEL=(Y(N)+DEL)-Y(N)
          Y(N)=Y(N)+DEL
510       YPRIME(N)=YPRIME(N)+CJ*DEL
        IWM(LNRE)=IWM(LNRE)+1
        CALL RES(X,Y,YPRIME,CJ,E,IRES,RPAR,IPAR)
        IF (IRES .LT. 0) RETURN
        DO 530 N=J,NEQ,MBAND
          K= (N-J)/MBAND + 1
          Y(N)=WM(ISAVE+K)
          YPRIME(N)=WM(IPSAVE+K)
          DEL=MAX(SQUR*MAX(ABS(Y(N)),ABS(H*YPRIME(N))), 1.0D0/EWT(N))
          DEL=SIGN(DEL,H*YPRIME(N))
          DEL=(Y(N)+DEL)-Y(N)
          DELINV=1.0D0/DEL
          I1=MAX0(1,(N-IWM(LMU)))
          I2=MIN0(NEQ,(N+IWM(LML)))
          II=N*MEB1-IWM(LML)
          DO 520 I=I1,I2
520         WM(II+I)=(E(I)-DELTA(I))*DELINV
530     CONTINUE
540   CONTINUE
C
C
C     Do LU decomposition of banded J.
C
550   CALL DGBFA (WM,MEBAND,NEQ,IWM(LML),IWM(LMU),IWM(LIPVT),IER)
      RETURN
C
C------END OF SUBROUTINE DMATD------------------------------------------
      END
      SUBROUTINE DSLVD(NEQ,DELTA,WM,IWM)
C
C***BEGIN PROLOGUE  DSLVD
C***REFER TO  DDASPK
C***DATE WRITTEN   890101   (YYMMDD)
C***REVISION DATE  900926   (YYMMDD)
C***REVISION DATE  940701   (YYMMDD) (new LIPVT)
C
C-----------------------------------------------------------------------
C***DESCRIPTION
C
C     This routine manages the solution of the linear
C     system arising in the Newton iteration.
C     Real matrix information and real temporary storage
C     is stored in the array WM.
C     Integer matrix information is stored in the array IWM.
C     For a dense matrix, the LINPACK routine DGESL is called.
C     For a banded matrix, the LINPACK routine DGBSL is called.
C-----------------------------------------------------------------------
C***ROUTINES CALLED
C   DGESL, DGBSL
C
C***END PROLOGUE  DSLVD
C
C
      IMPLICIT DOUBLE PRECISION(A-H,O-Z)
      DIMENSION DELTA(*),WM(*),IWM(*)
C
      PARAMETER (LML=1, LMU=2, LMTYPE=4, LLCIWP=30)
C
      LIPVT = IWM(LLCIWP)
      MTYPE=IWM(LMTYPE)
      GO TO(100,100,300,400,400),MTYPE
C
C     Dense matrix.
C
100   CALL DGESL(WM,NEQ,NEQ,IWM(LIPVT),DELTA,0)
      RETURN
C
C     Dummy section for MTYPE=3.
C
300   CONTINUE
      RETURN
C
C     Banded matrix.
C
400   MEBAND=2*IWM(LML)+IWM(LMU)+1
      CALL DGBSL(WM,MEBAND,NEQ,IWM(LML),
     *  IWM(LMU),IWM(LIPVT),DELTA,0)
      RETURN
C
C------END OF SUBROUTINE DSLVD------------------------------------------
      END
      SUBROUTINE DDASIK(X,Y,YPRIME,NEQ,ICOPT,ID,RES,JACK,PSOL,H,TSCALE,
     *   WT,JSKIP,RPAR,IPAR,SAVR,DELTA,R,YIC,YPIC,PWK,WM,IWM,CJ,UROUND,
     *   EPLI,SQRTN,RSQRTN,EPCON,RATEMX,STPTOL,JFLG,
     *   ICNFLG,ICNSTR,IERNLS)
C
C***BEGIN PROLOGUE  DDASIK
C***REFER TO  DDASPK
C***DATE WRITTEN   941026   (YYMMDD)
C***REVISION DATE  950808   (YYMMDD)
C***REVISION DATE  951110   Removed unreachable block 390.
C***REVISION DATE  000628   TSCALE argument added.
C
C
C-----------------------------------------------------------------------
C***DESCRIPTION
C
C
C     DDASIK solves a nonlinear system of algebraic equations of the
C     form G(X,Y,YPRIME) = 0 for the unknown parts of Y and YPRIME in
C     the initial conditions.
C
C     An initial value for Y and initial guess for YPRIME are input.
C
C     The method used is a Newton scheme with Krylov iteration and a
C     linesearch algorithm.
C
C     The parameters represent
C
C     X         -- Independent variable.
C     Y         -- Solution vector at x.
C     YPRIME    -- Derivative of solution vector.
C     NEQ       -- Number of equations to be integrated.
C     ICOPT     -- Initial condition option chosen (1 or 2).
C     ID        -- Array of dimension NEQ, which must be initialized
C                  if ICOPT = 1.  See DDASIC.
C     RES       -- External user-supplied subroutine
C                  to evaluate the residual.  See RES description
C                  in DDASPK prologue.
C     JACK     --  External user-supplied routine to update
C                  the preconditioner.  (This is optional).
C                  See JAC description for the case
C                  INFO(12) = 1 in the DDASPK prologue.
C     PSOL      -- External user-supplied routine to solve
C                  a linear system using preconditioning.
C                  (This is optional).  See explanation inside DDASPK.
C     H         -- Scaling factor for this initial condition calc.
C     TSCALE    -- Scale factor in T, used for stopping tests if nonzero.
C     WT        -- Vector of weights for error criterion.
C     JSKIP     -- input flag to signal if initial JAC call is to be
C                  skipped.  1 => skip the call, 0 => do not skip call.
C     RPAR,IPAR -- Real and integer arrays used for communication
C                  between the calling program and external user
C                  routines.  They are not altered within DASPK.
C     SAVR      -- Work vector for DDASIK of length NEQ.
C     DELTA     -- Work vector for DDASIK of length NEQ.
C     R         -- Work vector for DDASIK of length NEQ.
C     YIC,YPIC  -- Work vectors for DDASIK, each of length NEQ.
C     PWK       -- Work vector for DDASIK of length NEQ.
C     WM,IWM    -- Real and integer arrays storing
C                  matrix information for linear system
C                  solvers, and various other information.
C     CJ        -- Matrix parameter = 1/H (ICOPT = 1) or 0 (ICOPT = 2).
C     UROUND    -- Unit roundoff.  Not used here.
C     EPLI      -- convergence test constant.
C                  See DDASPK prologue for more details.
C     SQRTN     -- Square root of NEQ.
C     RSQRTN    -- reciprical of square root of NEQ.
C     EPCON     -- Tolerance to test for convergence of the Newton
C                  iteration.
C     RATEMX    -- Maximum convergence rate for which Newton iteration
C                  is considered converging.
C     JFLG      -- Flag showing whether a Jacobian routine is supplied.
C     ICNFLG    -- Integer scalar.  If nonzero, then constraint
C                  violations in the proposed new approximate solution
C                  will be checked for, and the maximum step length 
C                  will be adjusted accordingly.
C     ICNSTR    -- Integer array of length NEQ containing flags for
C                  checking constraints.
C     IERNLS    -- Error flag for nonlinear solver.
C                   0   ==> nonlinear solver converged.
C                   1,2 ==> recoverable error inside nonlinear solver.
C                           1 => retry with current Y, YPRIME
C                           2 => retry with original Y, YPRIME
C                  -1   ==> unrecoverable error in nonlinear solver.
C
C-----------------------------------------------------------------------
C
C***ROUTINES CALLED
C   RES, JACK, DNSIK, DCOPY
C
C***END PROLOGUE  DDASIK
C
C
      IMPLICIT DOUBLE PRECISION(A-H,O-Z)
      DIMENSION Y(*),YPRIME(*),ID(*),WT(*),ICNSTR(*)
      DIMENSION SAVR(*),DELTA(*),R(*),YIC(*),YPIC(*),PWK(*)
      DIMENSION WM(*),IWM(*), RPAR(*),IPAR(*)
      EXTERNAL RES, JACK, PSOL
C
      PARAMETER (LNRE=12, LNJE=13, LLOCWP=29, LLCIWP=30)
      PARAMETER (LMXNIT=32, LMXNJ=33)
C
C
C     Perform initializations.
C
      LWP = IWM(LLOCWP)
      LIWP = IWM(LLCIWP)
      MXNIT = IWM(LMXNIT)
      MXNJ = IWM(LMXNJ)
      IERNLS = 0
      NJ = 0
      EPLIN = EPLI*EPCON
C
C     Call RES to initialize DELTA.
C
      IRES = 0
      IWM(LNRE) = IWM(LNRE) + 1
      CALL RES(X,Y,YPRIME,CJ,DELTA,IRES,RPAR,IPAR)
      IF (IRES .LT. 0) GO TO 370
C
C     Looping point for updating the preconditioner.
C
 300  CONTINUE
C
C     Initialize all error flags to zero.
C
      IERPJ = 0
      IRES = 0
      IERNEW = 0
C
C     If a Jacobian routine was supplied, call it.
C
      IF (JFLG .EQ. 1 .AND. JSKIP .EQ. 0) THEN
        NJ = NJ + 1
        IWM(LNJE)=IWM(LNJE)+1
        CALL JACK (RES, IRES, NEQ, X, Y, YPRIME, WT, DELTA, R, H, CJ,
     *     WM(LWP), IWM(LIWP), IERPJ, RPAR, IPAR)
        IF (IRES .LT. 0 .OR. IERPJ .NE. 0) GO TO 370
        ENDIF
      JSKIP = 0
C
C     Call the nonlinear Newton solver for up to MXNIT iterations.
C
      CALL DNSIK(X,Y,YPRIME,NEQ,ICOPT,ID,RES,PSOL,WT,RPAR,IPAR,
     *   SAVR,DELTA,R,YIC,YPIC,PWK,WM,IWM,CJ,TSCALE,SQRTN,RSQRTN,
     *   EPLIN,EPCON,RATEMX,MXNIT,STPTOL,ICNFLG,ICNSTR,IERNEW)
C
      IF (IERNEW .EQ. 1 .AND. NJ .LT. MXNJ .AND. JFLG .EQ. 1) THEN
C
C       Up to MXNIT iterations were done, the convergence rate is < 1,
C       a Jacobian routine is supplied, and the number of JACK calls
C       is less than MXNJ.  
C       Copy the residual SAVR to DELTA, call JACK, and try again.
C
        CALL DCOPY (NEQ,  SAVR, 1, DELTA, 1)
        GO TO 300
        ENDIF
C
      IF (IERNEW .NE. 0) GO TO 380
      RETURN
C
C
C     Unsuccessful exits from nonlinear solver.
C     Set IERNLS accordingly.
C
 370  IERNLS = 2
      IF (IRES .LE. -2) IERNLS = -1
      RETURN
C
 380  IERNLS = MIN(IERNEW,2)
      RETURN
C
C----------------------- END OF SUBROUTINE DDASIK-----------------------
      END
      SUBROUTINE DNSIK(X,Y,YPRIME,NEQ,ICOPT,ID,RES,PSOL,WT,RPAR,IPAR,
     *   SAVR,DELTA,R,YIC,YPIC,PWK,WM,IWM,CJ,TSCALE,SQRTN,RSQRTN,EPLIN,
     *   EPCON,RATEMX,MAXIT,STPTOL,ICNFLG,ICNSTR,IERNEW)
C
C***BEGIN PROLOGUE  DNSIK
C***REFER TO  DDASPK
C***DATE WRITTEN   940701   (YYMMDD)
C***REVISION DATE  950714   (YYMMDD)
C***REVISION DATE  000628   TSCALE argument added.
C***REVISION DATE  000628   Added criterion for IERNEW = 1 return.
C
C
C-----------------------------------------------------------------------
C***DESCRIPTION
C
C     DNSIK solves a nonlinear system of algebraic equations of the
C     form G(X,Y,YPRIME) = 0 for the unknown parts of Y and YPRIME in
C     the initial conditions.
C
C     The method used is a Newton scheme combined with a linesearch
C     algorithm, using Krylov iterative linear system methods.
C
C     The parameters represent
C
C     X         -- Independent variable.
C     Y         -- Solution vector.
C     YPRIME    -- Derivative of solution vector.
C     NEQ       -- Number of unknowns.
C     ICOPT     -- Initial condition option chosen (1 or 2).
C     ID        -- Array of dimension NEQ, which must be initialized
C                  if ICOPT = 1.  See DDASIC.
C     RES       -- External user-supplied subroutine
C                  to evaluate the residual.  See RES description
C                  in DDASPK prologue.
C     PSOL      -- External user-supplied routine to solve
C                  a linear system using preconditioning. 
C                  See explanation inside DDASPK.
C     WT        -- Vector of weights for error criterion.
C     RPAR,IPAR -- Real and integer arrays used for communication
C                  between the calling program and external user
C                  routines.  They are not altered within DASPK.
C     SAVR      -- Work vector for DNSIK of length NEQ.
C     DELTA     -- Residual vector on entry, and work vector of
C                  length NEQ for DNSIK.
C     R         -- Work vector for DNSIK of length NEQ.
C     YIC,YPIC  -- Work vectors for DNSIK, each of length NEQ.
C     PWK       -- Work vector for DNSIK of length NEQ.
C     WM,IWM    -- Real and integer arrays storing
C                  matrix information such as the matrix
C                  of partial derivatives, permutation
C                  vector, and various other information.
C     CJ        -- Matrix parameter = 1/H (ICOPT = 1) or 0 (ICOPT = 2).
C     TSCALE    -- Scale factor in T, used for stopping tests if nonzero.
C     SQRTN     -- Square root of NEQ.
C     RSQRTN    -- reciprical of square root of NEQ.
C     EPLIN     -- Tolerance for linear system solver.
C     EPCON     -- Tolerance to test for convergence of the Newton
C                  iteration.
C     RATEMX    -- Maximum convergence rate for which Newton iteration
C                  is considered converging.
C     MAXIT     -- Maximum allowed number of Newton iterations.
C     STPTOL    -- Tolerance used in calculating the minimum lambda
C                  value allowed.
C     ICNFLG    -- Integer scalar.  If nonzero, then constraint
C                  violations in the proposed new approximate solution
C                  will be checked for, and the maximum step length
C                  will be adjusted accordingly.
C     ICNSTR    -- Integer array of length NEQ containing flags for
C                  checking constraints.
C     IERNEW    -- Error flag for Newton iteration.
C                   0  ==> Newton iteration converged.
C                   1  ==> failed to converge, but RATE .lt. 1, or the
C                          residual norm was reduced by a factor of .1.
C                   2  ==> failed to converge, RATE .gt. RATEMX.
C                   3  ==> other recoverable error.
C                  -1  ==> unrecoverable error inside Newton iteration.
C-----------------------------------------------------------------------
C
C***ROUTINES CALLED
C   DFNRMK, DSLVK, DDWNRM, DLINSK, DCOPY
C
C***END PROLOGUE  DNSIK
C
C
      IMPLICIT DOUBLE PRECISION(A-H,O-Z)
      DIMENSION Y(*),YPRIME(*),WT(*),ID(*),DELTA(*),R(*),SAVR(*)
      DIMENSION YIC(*),YPIC(*),PWK(*),WM(*),IWM(*), RPAR(*),IPAR(*)
      DIMENSION ICNSTR(*)
      EXTERNAL RES, PSOL
C
      PARAMETER (LNNI=19, LNPS=21, LLOCWP=29, LLCIWP=30)
      PARAMETER (LLSOFF=35, LSTOL=14)
C
C
C     Initializations.  M is the Newton iteration counter.
C
      LSOFF = IWM(LLSOFF)
      M = 0
      RATE = 1.0D0
      LWP = IWM(LLOCWP)
      LIWP = IWM(LLCIWP)
      RLX = 0.4D0
C
C     Save residual in SAVR.
C
      CALL DCOPY (NEQ, DELTA, 1, SAVR, 1)
C
C     Compute norm of (P-inverse)*(residual).
C
      CALL DFNRMK (NEQ, Y, X, YPRIME, SAVR, R, CJ, TSCALE, WT,
     *   SQRTN, RSQRTN, RES, IRES, PSOL, 1, IER, FNRM, EPLIN,
     *   WM(LWP), IWM(LIWP), PWK, RPAR, IPAR)
      IWM(LNPS) = IWM(LNPS) + 1
      IF (IER .NE. 0) THEN
        IERNEW = 3
        RETURN
      ENDIF
C
C     Return now if residual norm is .le. EPCON.
C
      IF (FNRM .LE. EPCON) RETURN
C
C     Newton iteration loop.
C
      FNRM0 = FNRM
300   CONTINUE
      IWM(LNNI) = IWM(LNNI) + 1
C
C     Compute a new step vector DELTA.
C
      CALL DSLVK (NEQ, Y, X, YPRIME, SAVR, DELTA, WT, WM, IWM,
     *   RES, IRES, PSOL, IERSL, CJ, EPLIN, SQRTN, RSQRTN, RHOK,
     *   RPAR, IPAR)
      IF (IRES .NE. 0 .OR. IERSL .NE. 0) GO TO 390
C
C     Get norm of DELTA.  Return now if DELTA is zero.
C
      DELNRM = DDWNRM(NEQ,DELTA,WT,RPAR,IPAR)
      IF (DELNRM .EQ. 0.0D0) RETURN
C
C     Call linesearch routine for global strategy and set RATE.
C
      OLDFNM = FNRM
C
      CALL DLINSK (NEQ, Y, X, YPRIME, SAVR, CJ, TSCALE, DELTA, DELNRM,
     *   WT, SQRTN, RSQRTN, LSOFF, STPTOL, IRET, RES, IRES, PSOL,
     *   WM, IWM, RHOK, FNRM, ICOPT, ID, WM(LWP), IWM(LIWP), R, EPLIN,
     *   YIC, YPIC, PWK, ICNFLG, ICNSTR, RLX, RPAR, IPAR)
C
      RATE = FNRM/OLDFNM
C
C     Check for error condition from linesearch.
      IF (IRET .NE. 0) GO TO 390
C
C     Test for convergence of the iteration, and return or loop.
C
      IF (FNRM .LE. EPCON) RETURN
C
C     The iteration has not yet converged.  Update M.
C     Test whether the maximum number of iterations have been tried.
C
      M = M + 1
      IF(M .GE. MAXIT) GO TO 380
C
C     Copy the residual SAVR to DELTA and loop for another iteration.
C
      CALL DCOPY (NEQ,  SAVR, 1, DELTA, 1)
      GO TO 300
C
C     The maximum number of iterations was done.  Set IERNEW and return.
C
380   IF (RATE .LE. RATEMX .OR. FNRM .LE. 0.1D0*FNRM0) THEN
         IERNEW = 1
      ELSE
         IERNEW = 2
      ENDIF
      RETURN
C
390   IF (IRES .LE. -2 .OR. IERSL .LT. 0) THEN
         IERNEW = -1
      ELSE
         IERNEW = 3
         IF (IRES .EQ. 0 .AND. IERSL .EQ. 1 .AND. M .GE. 2 
     1       .AND. RATE .LT. 1.0D0) IERNEW = 1
      ENDIF
      RETURN
C
C
C----------------------- END OF SUBROUTINE DNSIK------------------------
      END
      SUBROUTINE DLINSK (NEQ, Y, T, YPRIME, SAVR, CJ, TSCALE, P, PNRM,
     *   WT, SQRTN, RSQRTN, LSOFF, STPTOL, IRET, RES, IRES, PSOL,
     *   WM, IWM, RHOK, FNRM, ICOPT, ID, WP, IWP, R, EPLIN, YNEW, YPNEW,
     *   PWK, ICNFLG, ICNSTR, RLX, RPAR, IPAR)
C
C***BEGIN PROLOGUE  DLINSK
C***REFER TO  DNSIK
C***DATE WRITTEN   940830   (YYMMDD)
C***REVISION DATE  951006   (Arguments SQRTN, RSQRTN added.)
C***REVISION DATE  960129   Moved line RL = ONE to top block.
C***REVISION DATE  000628   TSCALE argument added.
C***REVISION DATE  000628   RHOK*RHOK term removed in alpha test.
C
C
C-----------------------------------------------------------------------
C***DESCRIPTION
C
C     DLINSK uses a linesearch algorithm to calculate a new (Y,YPRIME)
C     pair (YNEW,YPNEW) such that 
C
C     f(YNEW,YPNEW) .le. (1 - 2*ALPHA*RL)*f(Y,YPRIME)
C
C     where 0 < RL <= 1, and RHOK is the scaled preconditioned norm of
C     the final residual vector in the Krylov iteration.  
C     Here, f(y,y') is defined as
C
C      f(y,y') = (1/2)*norm( (P-inverse)*G(t,y,y') )**2 ,
C
C     where norm() is the weighted RMS vector norm, G is the DAE
C     system residual function, and P is the preconditioner used
C     in the Krylov iteration.
C
C     In addition to the parameters defined elsewhere, we have
C
C     SAVR    -- Work array of length NEQ, containing the residual
C                vector G(t,y,y') on return.
C     TSCALE  -- Scale factor in T, used for stopping tests if nonzero.
C     P       -- Approximate Newton step used in backtracking.
C     PNRM    -- Weighted RMS norm of P.
C     LSOFF   -- Flag showing whether the linesearch algorithm is
C                to be invoked.  0 means do the linesearch, 
C                1 means turn off linesearch.
C     STPTOL  -- Tolerance used in calculating the minimum lambda
C                value allowed.
C     ICNFLG  -- Integer scalar.  If nonzero, then constraint violations
C                in the proposed new approximate solution will be
C                checked for, and the maximum step length will be
C                adjusted accordingly.
C     ICNSTR  -- Integer array of length NEQ containing flags for
C                checking constraints.
C     RHOK    -- Weighted norm of preconditioned Krylov residual.
C     RLX     -- Real scalar restricting update size in DCNSTR.
C     YNEW    -- Array of length NEQ used to hold the new Y in
C                performing the linesearch.
C     YPNEW   -- Array of length NEQ used to hold the new YPRIME in
C                performing the linesearch.
C     PWK     -- Work vector of length NEQ for use in PSOL.
C     Y       -- Array of length NEQ containing the new Y (i.e.,=YNEW).
C     YPRIME  -- Array of length NEQ containing the new YPRIME 
C                (i.e.,=YPNEW).
C     FNRM    -- Real scalar containing SQRT(2*f(Y,YPRIME)) for the
C                current (Y,YPRIME) on input and output.
C     R       -- Work space length NEQ for residual vector.
C     IRET    -- Return flag.
C                IRET=0 means that a satisfactory (Y,YPRIME) was found.
C                IRET=1 means that the routine failed to find a new
C                       (Y,YPRIME) that was sufficiently distinct from
C                       the current (Y,YPRIME) pair.
C                IRET=2 means a failure in RES or PSOL.
C-----------------------------------------------------------------------
C
C***ROUTINES CALLED
C   DFNRMK, DYYPNW, DCNSTR, DCOPY, XERRWD
C
C***END PROLOGUE  DLINSK
C
      IMPLICIT DOUBLE PRECISION(A-H,O-Z)
      EXTERNAL  RES, PSOL
      DIMENSION Y(*), YPRIME(*), P(*), WT(*), SAVR(*), R(*), ID(*)
      DIMENSION WM(*), IWM(*), YNEW(*), YPNEW(*), PWK(*), ICNSTR(*)
      DIMENSION WP(*), IWP(*), RPAR(*), IPAR(*)
      CHARACTER MSG*80
C
      PARAMETER (LNRE=12, LNPS=21, LKPRIN=31)
C
      SAVE ALPHA, ONE, TWO
      DATA ALPHA/1.0D-4/, ONE/1.0D0/, TWO/2.0D0/
C
      KPRIN=IWM(LKPRIN)
      F1NRM = (FNRM*FNRM)/TWO
      RATIO = ONE
C
      IF (KPRIN .GE. 2) THEN
        MSG = '------ IN ROUTINE DLINSK-- PNRM = (R1)'
        CALL XERRWD(MSG, 38, 921, 0, 0, 0, 0, 1, PNRM, 0.0D0)
        ENDIF
      TAU = PNRM
      RL = ONE
C-----------------------------------------------------------------------
C Check for violations of the constraints, if any are imposed.
C If any violations are found, the step vector P is rescaled, and the 
C constraint check is repeated, until no violations are found.
C-----------------------------------------------------------------------
      IF (ICNFLG .NE. 0) THEN
 10      CONTINUE
         CALL DYYPNW (NEQ,Y,YPRIME,CJ,RL,P,ICOPT,ID,YNEW,YPNEW)
         CALL DCNSTR (NEQ, Y, YNEW, ICNSTR, TAU, RLX, IRET, IVAR)
         IF (IRET .EQ. 1) THEN
            RATIO1 = TAU/PNRM
            RATIO = RATIO*RATIO1
            DO 20 I = 1,NEQ
 20           P(I) = P(I)*RATIO1
            PNRM = TAU
            IF (KPRIN .GE. 2) THEN
              MSG = '------ CONSTRAINT VIOL., PNRM = (R1), INDEX = (I1)'
              CALL XERRWD(MSG, 50, 922, 0, 1, IVAR, 0, 1, PNRM, 0.0D0)
              ENDIF
            IF (PNRM .LE. STPTOL) THEN
              IRET = 1
              RETURN
              ENDIF
            GO TO 10
            ENDIF
         ENDIF
C
      SLPI = -TWO*F1NRM*RATIO
      RLMIN = STPTOL/PNRM
      IF (LSOFF .EQ. 0 .AND. KPRIN .GE. 2) THEN
        MSG = '------ MIN. LAMBDA = (R1)'
        CALL XERRWD(MSG, 25, 923, 0, 0, 0, 0, 1, RLMIN, 0.0D0)
        ENDIF
C-----------------------------------------------------------------------
C Begin iteration to find RL value satisfying alpha-condition.
C Update YNEW and YPNEW, then compute norm of new scaled residual and
C perform alpha condition test.
C-----------------------------------------------------------------------
 100  CONTINUE
      CALL DYYPNW (NEQ,Y,YPRIME,CJ,RL,P,ICOPT,ID,YNEW,YPNEW)
      CALL DFNRMK (NEQ, YNEW, T, YPNEW, SAVR, R, CJ, TSCALE, WT,
     *   SQRTN, RSQRTN, RES, IRES, PSOL, 0, IER, FNRMP, EPLIN,
     *   WP, IWP, PWK, RPAR, IPAR)
      IWM(LNRE) = IWM(LNRE) + 1
      IF (IRES .GE. 0) IWM(LNPS) = IWM(LNPS) + 1
      IF (IRES .NE. 0 .OR. IER .NE. 0) THEN
        IRET = 2
        RETURN
        ENDIF
      IF (LSOFF .EQ. 1) GO TO 150
C
      F1NRMP = FNRMP*FNRMP/TWO
      IF (KPRIN .GE. 2) THEN
        MSG = '------ LAMBDA = (R1)'
        CALL XERRWD(MSG, 20, 924, 0, 0, 0, 0, 1, RL, 0.0D0)
        MSG = '------ NORM(F1) = (R1),  NORM(F1NEW) = (R2)'
        CALL XERRWD(MSG, 43, 925, 0, 0, 0, 0, 2, F1NRM, F1NRMP)
        ENDIF
      IF (F1NRMP .GT. F1NRM + ALPHA*SLPI*RL) GO TO 200
C-----------------------------------------------------------------------
C Alpha-condition is satisfied, or linesearch is turned off.
C Copy YNEW,YPNEW to Y,YPRIME and return.
C-----------------------------------------------------------------------
 150  IRET = 0
      CALL DCOPY(NEQ, YNEW, 1, Y, 1)
      CALL DCOPY(NEQ, YPNEW, 1, YPRIME, 1)
      FNRM = FNRMP
      IF (KPRIN .GE. 1) THEN
        MSG = '------ LEAVING ROUTINE DLINSK, FNRM = (R1)'
        CALL XERRWD(MSG, 42, 926, 0, 0, 0, 0, 1, FNRM, 0.0D0)
        ENDIF
      RETURN
C-----------------------------------------------------------------------
C Alpha-condition not satisfied.  Perform backtrack to compute new RL
C value.  If RL is less than RLMIN, i.e. no satisfactory YNEW,YPNEW can
C be found sufficiently distinct from Y,YPRIME, then return IRET = 1.
C-----------------------------------------------------------------------
 200  CONTINUE
      IF (RL .LT. RLMIN) THEN
        IRET = 1
        RETURN
        ENDIF
C
      RL = RL/TWO
      GO TO 100
C
C----------------------- END OF SUBROUTINE DLINSK ----------------------
      END
      SUBROUTINE DFNRMK (NEQ, Y, T, YPRIME, SAVR, R, CJ, TSCALE, WT,
     *                   SQRTN, RSQRTN, RES, IRES, PSOL, IRIN, IER,
     *                   FNORM, EPLIN, WP, IWP, PWK, RPAR, IPAR)
C
C***BEGIN PROLOGUE  DFNRMK
C***REFER TO  DLINSK
C***DATE WRITTEN   940830   (YYMMDD)
C***REVISION DATE  951006   (SQRTN, RSQRTN, and scaling of WT added.)
C***REVISION DATE  000628   TSCALE argument added.
C
C
C-----------------------------------------------------------------------
C***DESCRIPTION
C
C     DFNRMK calculates the scaled preconditioned norm of the nonlinear
C     function used in the nonlinear iteration for obtaining consistent
C     initial conditions.  Specifically, DFNRMK calculates the weighted
C     root-mean-square norm of the vector (P-inverse)*G(T,Y,YPRIME),
C     where P is the preconditioner matrix.
C
C     In addition to the parameters described in the calling program
C     DLINSK, the parameters represent
C
C     TSCALE -- Scale factor in T, used for stopping tests if nonzero.
C     IRIN   -- Flag showing whether the current residual vector is
C               input in SAVR.  1 means it is, 0 means it is not.
C     R      -- Array of length NEQ that contains
C               (P-inverse)*G(T,Y,YPRIME) on return.
C     FNORM  -- Scalar containing the weighted norm of R on return.
C-----------------------------------------------------------------------
C
C***ROUTINES CALLED
C   RES, DCOPY, DSCAL, PSOL, DDWNRM
C
C***END PROLOGUE  DFNRMK
C
C
      IMPLICIT DOUBLE PRECISION (A-H,O-Z)
      EXTERNAL RES, PSOL
      DIMENSION Y(*), YPRIME(*), WT(*), SAVR(*), R(*), PWK(*)
      DIMENSION WP(*), IWP(*), RPAR(*), IPAR(*)
C-----------------------------------------------------------------------
C     Call RES routine if IRIN = 0.
C-----------------------------------------------------------------------
      IF (IRIN .EQ. 0) THEN
        IRES = 0
        CALL RES (T, Y, YPRIME, CJ, SAVR, IRES, RPAR, IPAR)
        IF (IRES .LT. 0) RETURN
        ENDIF
C-----------------------------------------------------------------------
C     Apply inverse of left preconditioner to vector R.
C     First scale WT array by 1/sqrt(N), and undo scaling afterward.
C-----------------------------------------------------------------------
      CALL DCOPY(NEQ, SAVR, 1, R, 1)
      CALL DSCAL (NEQ, RSQRTN, WT, 1)
      IER = 0
      CALL PSOL (NEQ, T, Y, YPRIME, SAVR, PWK, CJ, WT, WP, IWP,
     *           R, EPLIN, IER, RPAR, IPAR)
      CALL DSCAL (NEQ, SQRTN, WT, 1)
      IF (IER .NE. 0) RETURN
C-----------------------------------------------------------------------
C     Calculate norm of R.
C-----------------------------------------------------------------------
      FNORM = DDWNRM (NEQ, R, WT, RPAR, IPAR)
      IF (TSCALE .GT. 0.0D0) FNORM = FNORM*TSCALE*ABS(CJ)
C
      RETURN
C----------------------- END OF SUBROUTINE DFNRMK ----------------------
      END
      SUBROUTINE DNEDK(X,Y,YPRIME,NEQ,RES,JACK,PSOL,
     *   H,WT,JSTART,IDID,RPAR,IPAR,PHI,GAMMA,SAVR,DELTA,E,
     *   WM,IWM,CJ,CJOLD,CJLAST,S,UROUND,EPLI,SQRTN,RSQRTN,
     *   EPCON,JCALC,JFLG,KP1,NONNEG,NTYPE,IERNLS)
C
C***BEGIN PROLOGUE  DNEDK
C***REFER TO  DDASPK
C***DATE WRITTEN   891219   (YYMMDD)
C***REVISION DATE  900926   (YYMMDD)
C***REVISION DATE  940701   (YYMMDD)
C
C
C-----------------------------------------------------------------------
C***DESCRIPTION
C
C     DNEDK solves a nonlinear system of
C     algebraic equations of the form
C     G(X,Y,YPRIME) = 0 for the unknown Y.
C
C     The method used is a matrix-free Newton scheme.
C
C     The parameters represent
C     X         -- Independent variable.
C     Y         -- Solution vector at x.
C     YPRIME    -- Derivative of solution vector
C                  after successful step.
C     NEQ       -- Number of equations to be integrated.
C     RES       -- External user-supplied subroutine
C                  to evaluate the residual.  See RES description
C                  in DDASPK prologue.
C     JACK     --  External user-supplied routine to update
C                  the preconditioner.  (This is optional).
C                  See JAC description for the case
C                  INFO(12) = 1 in the DDASPK prologue.
C     PSOL      -- External user-supplied routine to solve
C                  a linear system using preconditioning. 
C                  (This is optional).  See explanation inside DDASPK.
C     H         -- Appropriate step size for this step.
C     WT        -- Vector of weights for error criterion.
C     JSTART    -- Indicates first call to this routine.
C                  If JSTART = 0, then this is the first call,
C                  otherwise it is not.
C     IDID      -- Completion flag, output by DNEDK.
C                  See IDID description in DDASPK prologue.
C     RPAR,IPAR -- Real and integer arrays used for communication
C                  between the calling program and external user
C                  routines.  They are not altered within DASPK.
C     PHI       -- Array of divided differences used by
C                  DNEDK.  The length is NEQ*(K+1), where
C                  K is the maximum order.
C     GAMMA     -- Array used to predict Y and YPRIME.  The length
C                  is K+1, where K is the maximum order.
C     SAVR      -- Work vector for DNEDK of length NEQ.
C     DELTA     -- Work vector for DNEDK of length NEQ.
C     E         -- Error accumulation vector for DNEDK of length NEQ.
C     WM,IWM    -- Real and integer arrays storing
C                  matrix information for linear system
C                  solvers, and various other information.
C     CJ        -- Parameter always proportional to 1/H.
C     CJOLD     -- Saves the value of CJ as of the last call to DITMD.
C                  Accounts for changes in CJ needed to
C                  decide whether to call DITMD.
C     CJLAST    -- Previous value of CJ.
C     S         -- A scalar determined by the approximate rate
C                  of convergence of the Newton iteration and used
C                  in the convergence test for the Newton iteration.
C
C                  If RATE is defined to be an estimate of the
C                  rate of convergence of the Newton iteration,
C                  then S = RATE/(1.D0-RATE).
C
C                  The closer RATE is to 0., the faster the Newton
C                  iteration is converging; the closer RATE is to 1.,
C                  the slower the Newton iteration is converging.
C
C                  On the first Newton iteration with an up-dated
C                  preconditioner S = 100.D0, Thus the initial
C                  RATE of convergence is approximately 1.
C
C                  S is preserved from call to call so that the rate
C                  estimate from a previous step can be applied to
C                  the current step.
C     UROUND    -- Unit roundoff.  Not used here.
C     EPLI      -- convergence test constant.
C                  See DDASPK prologue for more details.
C     SQRTN     -- Square root of NEQ.
C     RSQRTN    -- reciprical of square root of NEQ.
C     EPCON     -- Tolerance to test for convergence of the Newton
C                  iteration.
C     JCALC     -- Flag used to determine when to update
C                  the Jacobian matrix.  In general:
C
C                  JCALC = -1 ==> Call the DITMD routine to update
C                                 the Jacobian matrix.
C                  JCALC =  0 ==> Jacobian matrix is up-to-date.
C                  JCALC =  1 ==> Jacobian matrix is out-dated,
C                                 but DITMD will not be called unless
C                                 JCALC is set to -1.
C     JFLG      -- Flag showing whether a Jacobian routine is supplied.
C     KP1       -- The current order + 1;  updated across calls.
C     NONNEG    -- Flag to determine nonnegativity constraints.
C     NTYPE     -- Identification code for the DNEDK routine.
C                   1 ==> modified Newton; iterative linear solver.
C                   2 ==> modified Newton; user-supplied linear solver.
C     IERNLS    -- Error flag for nonlinear solver.
C                   0 ==> nonlinear solver converged.
C                   1 ==> recoverable error inside non-linear solver.
C                  -1 ==> unrecoverable error inside non-linear solver.
C
C     The following group of variables are passed as arguments to
C     the Newton iteration solver.  They are explained in greater detail
C     in DNSK:
C        TOLNEW, MULDEL, MAXIT, IERNEW
C
C     IERTYP -- Flag which tells whether this subroutine is correct.
C               0 ==> correct subroutine.
C               1 ==> incorrect subroutine.
C
C-----------------------------------------------------------------------
C***ROUTINES CALLED
C   RES, JACK, DDWNRM, DNSK
C
C***END PROLOGUE  DNEDK
C
C
      IMPLICIT DOUBLE PRECISION(A-H,O-Z)
      DIMENSION Y(*),YPRIME(*),WT(*)
      DIMENSION PHI(NEQ,*),SAVR(*),DELTA(*),E(*)
      DIMENSION WM(*),IWM(*)
      DIMENSION GAMMA(*),RPAR(*),IPAR(*)
      EXTERNAL  RES, JACK, PSOL
C
      PARAMETER (LNRE=12, LNJE=13, LLOCWP=29, LLCIWP=30)
C
      SAVE MULDEL, MAXIT, XRATE
      DATA MULDEL/0/, MAXIT/4/, XRATE/0.25D0/
C
C     Verify that this is the correct subroutine.
C
      IERTYP = 0
      IF (NTYPE .NE. 1) THEN
         IERTYP = 1
         GO TO 380
         ENDIF
C
C     If this is the first step, perform initializations.
C
      IF (JSTART .EQ. 0) THEN
         CJOLD = CJ
         JCALC = -1
         S = 100.D0
         ENDIF
C
C     Perform all other initializations.
C
      IERNLS = 0
      LWP = IWM(LLOCWP)
      LIWP = IWM(LLCIWP)
C
C     Decide whether to update the preconditioner.
C
      IF (JFLG .NE. 0) THEN
         TEMP1 = (1.0D0 - XRATE)/(1.0D0 + XRATE)
         TEMP2 = 1.0D0/TEMP1
         IF (CJ/CJOLD .LT. TEMP1 .OR. CJ/CJOLD .GT. TEMP2) JCALC = -1
         IF (CJ .NE. CJLAST) S = 100.D0
      ELSE
         JCALC = 0
         ENDIF
C
C     Looping point for updating preconditioner with current stepsize.
C
300   CONTINUE
C
C     Initialize all error flags to zero.
C
      IERPJ = 0
      IRES = 0
      IERSL = 0
      IERNEW = 0
C
C     Predict the solution and derivative and compute the tolerance
C     for the Newton iteration.
C
      DO 310 I=1,NEQ
         Y(I)=PHI(I,1)
310      YPRIME(I)=0.0D0
      DO 330 J=2,KP1
         DO 320 I=1,NEQ
            Y(I)=Y(I)+PHI(I,J)
320         YPRIME(I)=YPRIME(I)+GAMMA(J)*PHI(I,J)
330   CONTINUE
      EPLIN = EPLI*EPCON
      TOLNEW = EPLIN
C
C     Call RES to initialize DELTA.
C
      IWM(LNRE)=IWM(LNRE)+1
      CALL RES(X,Y,YPRIME,CJ,DELTA,IRES,RPAR,IPAR)
      IF (IRES .LT. 0) GO TO 380
C
C
C     If indicated, update the preconditioner.
C     Set JCALC to 0 as an indicator that this has been done.
C
      IF(JCALC .EQ. -1)THEN
         IWM(LNJE) = IWM(LNJE) + 1
         JCALC=0
         CALL JACK (RES, IRES, NEQ, X, Y, YPRIME, WT, DELTA, E, H, CJ,
     *      WM(LWP), IWM(LIWP), IERPJ, RPAR, IPAR)
         CJOLD=CJ
         S = 100.D0
         IF (IRES .LT. 0)  GO TO 380
         IF (IERPJ .NE. 0) GO TO 380
      ENDIF
C
C     Call the nonlinear Newton solver.
C
      CALL DNSK(X,Y,YPRIME,NEQ,RES,PSOL,WT,RPAR,IPAR,SAVR,
     *   DELTA,E,WM,IWM,CJ,SQRTN,RSQRTN,EPLIN,EPCON,
     *   S,TEMP1,TOLNEW,MULDEL,MAXIT,IRES,IERSL,IERNEW)
C
      IF (IERNEW .GT. 0 .AND. JCALC .NE. 0) THEN
C
C     The Newton iteration had a recoverable failure with an old
C     preconditioner.  Retry the step with a new preconditioner.
C
         JCALC = -1
         GO TO 300
      ENDIF
C
      IF (IERNEW .NE. 0) GO TO 380
C
C     The Newton iteration has converged.  If nonnegativity of
C     solution is required, set the solution nonnegative, if the
C     perturbation to do it is small enough.  If the change is too
C     large, then consider the corrector iteration to have failed.
C
      IF(NONNEG .EQ. 0) GO TO 390
      DO 360 I = 1,NEQ
 360    DELTA(I) = MIN(Y(I),0.0D0)
      DELNRM = DDWNRM(NEQ,DELTA,WT,RPAR,IPAR)
      IF(DELNRM .GT. EPCON) GO TO 380
      DO 370 I = 1,NEQ
 370    E(I) = E(I) - DELTA(I)
      GO TO 390
C
C
C     Exits from nonlinear solver.
C     No convergence with current preconditioner.
C     Compute IERNLS and IDID accordingly.
C
380   CONTINUE
      IF (IRES .LE. -2 .OR. IERSL .LT. 0 .OR. IERTYP .NE. 0) THEN
         IERNLS = -1
         IF (IRES .LE. -2) IDID = -11
         IF (IERSL .LT. 0) IDID = -13
         IF (IERTYP .NE. 0) IDID = -15
      ELSE
         IERNLS =  1
         IF (IRES .EQ. -1) IDID = -10
         IF (IERPJ .NE. 0) IDID = -5
         IF (IERSL .GT. 0) IDID = -14
      ENDIF
C
C
390   JCALC = 1
      RETURN
C
C------END OF SUBROUTINE DNEDK------------------------------------------
      END
      SUBROUTINE DNSK(X,Y,YPRIME,NEQ,RES,PSOL,WT,RPAR,IPAR,
     *   SAVR,DELTA,E,WM,IWM,CJ,SQRTN,RSQRTN,EPLIN,EPCON,
     *   S,CONFAC,TOLNEW,MULDEL,MAXIT,IRES,IERSL,IERNEW)
C
C***BEGIN PROLOGUE  DNSK
C***REFER TO  DDASPK
C***DATE WRITTEN   891219   (YYMMDD)
C***REVISION DATE  900926   (YYMMDD)
C***REVISION DATE  950126   (YYMMDD)
C***REVISION DATE  000711   (YYMMDD)
C
C
C-----------------------------------------------------------------------
C***DESCRIPTION
C
C     DNSK solves a nonlinear system of
C     algebraic equations of the form
C     G(X,Y,YPRIME) = 0 for the unknown Y.
C
C     The method used is a modified Newton scheme.
C
C     The parameters represent
C
C     X         -- Independent variable.
C     Y         -- Solution vector.
C     YPRIME    -- Derivative of solution vector.
C     NEQ       -- Number of unknowns.
C     RES       -- External user-supplied subroutine
C                  to evaluate the residual.  See RES description
C                  in DDASPK prologue.
C     PSOL      -- External user-supplied routine to solve
C                  a linear system using preconditioning. 
C                  See explanation inside DDASPK.
C     WT        -- Vector of weights for error criterion.
C     RPAR,IPAR -- Real and integer arrays used for communication
C                  between the calling program and external user
C                  routines.  They are not altered within DASPK.
C     SAVR      -- Work vector for DNSK of length NEQ.
C     DELTA     -- Work vector for DNSK of length NEQ.
C     E         -- Error accumulation vector for DNSK of length NEQ.
C     WM,IWM    -- Real and integer arrays storing
C                  matrix information such as the matrix
C                  of partial derivatives, permutation
C                  vector, and various other information.
C     CJ        -- Parameter always proportional to 1/H (step size).
C     SQRTN     -- Square root of NEQ.
C     RSQRTN    -- reciprical of square root of NEQ.
C     EPLIN     -- Tolerance for linear system solver.
C     EPCON     -- Tolerance to test for convergence of the Newton
C                  iteration.
C     S         -- Used for error convergence tests.
C                  In the Newton iteration: S = RATE/(1.D0-RATE),
C                  where RATE is the estimated rate of convergence
C                  of the Newton iteration.
C
C                  The closer RATE is to 0., the faster the Newton
C                  iteration is converging; the closer RATE is to 1.,
C                  the slower the Newton iteration is converging.
C
C                  The calling routine sends the initial value
C                  of S to the Newton iteration.
C     CONFAC    -- A residual scale factor to improve convergence.
C     TOLNEW    -- Tolerance on the norm of Newton correction in
C                  alternative Newton convergence test.
C     MULDEL    -- A flag indicating whether or not to multiply
C                  DELTA by CONFAC.
C                  0  ==> do not scale DELTA by CONFAC.
C                  1  ==> scale DELTA by CONFAC.
C     MAXIT     -- Maximum allowed number of Newton iterations.
C     IRES      -- Error flag returned from RES.  See RES description
C                  in DDASPK prologue.  If IRES = -1, then IERNEW
C                  will be set to 1.
C                  If IRES < -1, then IERNEW will be set to -1.
C     IERSL     -- Error flag for linear system solver.
C                  See IERSL description in subroutine DSLVK.
C                  If IERSL = 1, then IERNEW will be set to 1.
C                  If IERSL < 0, then IERNEW will be set to -1.
C     IERNEW    -- Error flag for Newton iteration.
C                   0  ==> Newton iteration converged.
C                   1  ==> recoverable error inside Newton iteration.
C                  -1  ==> unrecoverable error inside Newton iteration.
C-----------------------------------------------------------------------
C
C***ROUTINES CALLED
C   RES, DSLVK, DDWNRM
C
C***END PROLOGUE  DNSK
C
C
      IMPLICIT DOUBLE PRECISION(A-H,O-Z)
      DIMENSION Y(*),YPRIME(*),WT(*),DELTA(*),E(*),SAVR(*)
      DIMENSION WM(*),IWM(*), RPAR(*),IPAR(*)
      EXTERNAL  RES, PSOL
C
      PARAMETER (LNNI=19, LNRE=12)
C
C     Initialize Newton counter M and accumulation vector E.
C
      M = 0
      DO 100 I=1,NEQ
100     E(I) = 0.0D0
C
C     Corrector loop.
C
300   CONTINUE
      IWM(LNNI) = IWM(LNNI) + 1
C
C     If necessary, multiply residual by convergence factor.
C
      IF (MULDEL .EQ. 1) THEN
        DO 320 I = 1,NEQ
320       DELTA(I) = DELTA(I) * CONFAC
        ENDIF
C
C     Save residual in SAVR.
C
      DO 340 I = 1,NEQ
340     SAVR(I) = DELTA(I)
C
C     Compute a new iterate.  Store the correction in DELTA.
C
      CALL DSLVK (NEQ, Y, X, YPRIME, SAVR, DELTA, WT, WM, IWM,
     *   RES, IRES, PSOL, IERSL, CJ, EPLIN, SQRTN, RSQRTN, RHOK,
     *   RPAR, IPAR)
      IF (IRES .NE. 0 .OR. IERSL .NE. 0) GO TO 380
C
C     Update Y, E, and YPRIME.
C
      DO 360 I=1,NEQ
         Y(I) = Y(I) - DELTA(I)
         E(I) = E(I) - DELTA(I)
360      YPRIME(I) = YPRIME(I) - CJ*DELTA(I)
C
C     Test for convergence of the iteration.
C
      DELNRM = DDWNRM(NEQ,DELTA,WT,RPAR,IPAR)
      IF (M .EQ. 0) THEN
        OLDNRM = DELNRM
        IF (DELNRM .LE. TOLNEW) GO TO 370
      ELSE
        RATE = (DELNRM/OLDNRM)**(1.0D0/M)
        IF (RATE .GT. 0.9D0) GO TO 380
        S = RATE/(1.0D0 - RATE)
      ENDIF
      IF (S*DELNRM .LE. EPCON) GO TO 370
C
C     The corrector has not yet converged.  Update M and test whether
C     the maximum number of iterations have been tried.
C
      M = M + 1
      IF (M .GE. MAXIT) GO TO 380
C
C     Evaluate the residual, and go back to do another iteration.
C
      IWM(LNRE) = IWM(LNRE) + 1
      CALL RES(X,Y,YPRIME,CJ,DELTA,IRES,RPAR,IPAR)
      IF (IRES .LT. 0) GO TO 380
      GO TO 300
C
C     The iteration has converged.
C
370    RETURN
C
C     The iteration has not converged.  Set IERNEW appropriately.
C
380   CONTINUE
      IF (IRES .LE. -2 .OR. IERSL .LT. 0) THEN
         IERNEW = -1
      ELSE
         IERNEW = 1
      ENDIF
      RETURN
C
C
C------END OF SUBROUTINE DNSK-------------------------------------------
      END
      SUBROUTINE DSLVK (NEQ, Y, TN, YPRIME, SAVR, X, EWT, WM, IWM,
     *   RES, IRES, PSOL, IERSL, CJ, EPLIN, SQRTN, RSQRTN, RHOK,
     *   RPAR, IPAR)
C
C***BEGIN PROLOGUE  DSLVK
C***REFER TO  DDASPK
C***DATE WRITTEN   890101   (YYMMDD)
C***REVISION DATE  900926   (YYMMDD)
C***REVISION DATE  940928   Removed MNEWT and added RHOK in call list.
C
C
C-----------------------------------------------------------------------
C***DESCRIPTION
C
C DSLVK uses a restart algorithm and interfaces to DSPIGM for
C the solution of the linear system arising from a Newton iteration.
C
C In addition to variables described elsewhere,
C communication with DSLVK uses the following variables..
C WM    = Real work space containing data for the algorithm
C         (Krylov basis vectors, Hessenberg matrix, etc.).
C IWM   = Integer work space containing data for the algorithm.
C X     = The right-hand side vector on input, and the solution vector
C         on output, of length NEQ.
C IRES  = Error flag from RES.
C IERSL = Output flag ..
C         IERSL =  0 means no trouble occurred (or user RES routine
C                    returned IRES < 0)
C         IERSL =  1 means the iterative method failed to converge
C                    (DSPIGM returned IFLAG > 0.)
C         IERSL = -1 means there was a nonrecoverable error in the
C                    iterative solver, and an error exit will occur.
C-----------------------------------------------------------------------
C***ROUTINES CALLED
C   DSCAL, DCOPY, DSPIGM
C
C***END PROLOGUE  DSLVK
C
      INTEGER NEQ, IWM, IRES, IERSL, IPAR
      DOUBLE PRECISION Y, TN, YPRIME, SAVR, X, EWT, WM, CJ, EPLIN,
     1   SQRTN, RSQRTN, RHOK, RPAR
      DIMENSION Y(*), YPRIME(*), SAVR(*), X(*), EWT(*), 
     1  WM(*), IWM(*), RPAR(*), IPAR(*)
C
      INTEGER IFLAG, IRST, NRSTS, NRMAX, LR, LDL, LHES, LGMR, LQ, LV,
     1        LWK, LZ, MAXLP1, NPSL
      INTEGER NLI, NPS, NCFL, NRE, MAXL, KMP, MITER
      EXTERNAL  RES, PSOL
C    
      PARAMETER (LNRE=12, LNCFL=16, LNLI=20, LNPS=21) 
      PARAMETER (LLOCWP=29, LLCIWP=30)
      PARAMETER (LMITER=23, LMAXL=24, LKMP=25, LNRMAX=26)
C
C-----------------------------------------------------------------------
C IRST is set to 1, to indicate restarting is in effect.
C NRMAX is the maximum number of restarts.
C-----------------------------------------------------------------------
      DATA IRST/1/
C
      LIWP = IWM(LLCIWP)
      NLI = IWM(LNLI)
      NPS = IWM(LNPS)
      NCFL = IWM(LNCFL)
      NRE = IWM(LNRE)
      LWP = IWM(LLOCWP)
      MAXL = IWM(LMAXL) 
      KMP = IWM(LKMP)
      NRMAX = IWM(LNRMAX) 
      MITER = IWM(LMITER)
      IERSL = 0
      IRES = 0
C-----------------------------------------------------------------------
C Use a restarting strategy to solve the linear system
C P*X = -F.  Parse the work vector, and perform initializations.
C Note that zero is the initial guess for X.
C-----------------------------------------------------------------------
      MAXLP1 = MAXL + 1
      LV = 1
      LR = LV + NEQ*MAXL
      LHES = LR + NEQ + 1
      LQ = LHES + MAXL*MAXLP1
      LWK = LQ + 2*MAXL
      LDL = LWK + MIN0(1,MAXL-KMP)*NEQ
      LZ = LDL + NEQ
      CALL DSCAL (NEQ, RSQRTN, EWT, 1)
      CALL DCOPY (NEQ, X, 1, WM(LR), 1)
      DO 110 I = 1,NEQ
 110     X(I) = 0.D0
C-----------------------------------------------------------------------
C Top of loop for the restart algorithm.  Initial pass approximates
C X and sets up a transformed system to perform subsequent restarts
C to update X.  NRSTS is initialized to -1, because restarting
C does not occur until after the first pass.
C Update NRSTS; conditionally copy DL to R; call the DSPIGM
C algorithm to solve A*Z = R;  updated counters;  update X with
C the residual solution.
C Note:  if convergence is not achieved after NRMAX restarts,
C then the linear solver is considered to have failed.
C-----------------------------------------------------------------------
      NRSTS = -1
 115  CONTINUE
      NRSTS = NRSTS + 1
      IF (NRSTS .GT. 0) CALL DCOPY (NEQ, WM(LDL), 1, WM(LR),1)
      CALL DSPIGM (NEQ, TN, Y, YPRIME, SAVR, WM(LR), EWT, MAXL, MAXLP1,
     1   KMP, EPLIN, CJ, RES, IRES, NRES, PSOL, NPSL, WM(LZ), WM(LV),
     2   WM(LHES), WM(LQ), LGMR, WM(LWP), IWM(LIWP), WM(LWK),
     3   WM(LDL), RHOK, IFLAG, IRST, NRSTS, RPAR, IPAR)
      NLI = NLI + LGMR
      NPS = NPS + NPSL
      NRE = NRE + NRES
      DO 120 I = 1,NEQ
 120     X(I) = X(I) + WM(LZ+I-1) 
      IF ((IFLAG .EQ. 1) .AND. (NRSTS .LT. NRMAX) .AND. (IRES .EQ. 0))
     1   GO TO 115
C-----------------------------------------------------------------------
C The restart scheme is finished.  Test IRES and IFLAG to see if
C convergence was not achieved, and set flags accordingly.
C-----------------------------------------------------------------------
      IF (IRES .LT. 0) THEN
         NCFL = NCFL + 1
      ELSE IF (IFLAG .NE. 0) THEN
         NCFL = NCFL + 1
         IF (IFLAG .GT. 0) IERSL = 1 
         IF (IFLAG .LT. 0) IERSL = -1 
      ENDIF
C-----------------------------------------------------------------------
C Update IWM with counters, rescale EWT, and return.
C-----------------------------------------------------------------------
      IWM(LNLI)  = NLI
      IWM(LNPS)  = NPS
      IWM(LNCFL) = NCFL
      IWM(LNRE)  = NRE
      CALL DSCAL (NEQ, SQRTN, EWT, 1)
      RETURN
C
C------END OF SUBROUTINE DSLVK------------------------------------------
      END
      SUBROUTINE DSPIGM (NEQ, TN, Y, YPRIME, SAVR, R, WGHT, MAXL,
     *   MAXLP1, KMP, EPLIN, CJ, RES, IRES, NRE, PSOL, NPSL, Z, V,
     *   HES, Q, LGMR, WP, IWP, WK, DL, RHOK, IFLAG, IRST, NRSTS,
     *   RPAR, IPAR)
C
C***BEGIN PROLOGUE  DSPIGM
C***DATE WRITTEN   890101   (YYMMDD)
C***REVISION DATE  900926   (YYMMDD)
C***REVISION DATE  940927   Removed MNEWT and added RHOK in call list.
C
C
C-----------------------------------------------------------------------
C***DESCRIPTION
C
C This routine solves the linear system A * Z = R using a scaled
C preconditioned version of the generalized minimum residual method.
C An initial guess of Z = 0 is assumed.
C
C      On entry
C
C          NEQ = Problem size, passed to PSOL.
C
C           TN = Current Value of T.
C
C            Y = Array Containing current dependent variable vector.
C
C       YPRIME = Array Containing current first derivative of Y.
C
C         SAVR = Array containing current value of G(T,Y,YPRIME).
C
C            R = The right hand side of the system A*Z = R.
C                R is also used as work space when computing
C                the final approximation and will therefore be
C                destroyed.
C                (R is the same as V(*,MAXL+1) in the call to DSPIGM.)
C
C         WGHT = The vector of length NEQ containing the nonzero
C                elements of the diagonal scaling matrix.
C
C         MAXL = The maximum allowable order of the matrix H.
C
C       MAXLP1 = MAXL + 1, used for dynamic dimensioning of HES.
C
C          KMP = The number of previous vectors the new vector, VNEW,
C                must be made orthogonal to.  (KMP .LE. MAXL.)
C
C        EPLIN = Tolerance on residuals R-A*Z in weighted rms norm.
C
C           CJ = Scalar proportional to current value of 
C                1/(step size H).
C
C           WK = Real work array used by routine DATV and PSOL.
C
C           DL = Real work array used for calculation of the residual
C                norm RHO when the method is incomplete (KMP.LT.MAXL)
C                and/or when using restarting.
C
C           WP = Real work array used by preconditioner PSOL.
C
C          IWP = Integer work array used by preconditioner PSOL.
C
C         IRST = Method flag indicating if restarting is being
C                performed.  IRST .GT. 0 means restarting is active,
C                while IRST = 0 means restarting is not being used.
C
C        NRSTS = Counter for the number of restarts on the current
C                call to DSPIGM.  If NRSTS .GT. 0, then the residual
C                R is already scaled, and so scaling of R is not
C                necessary.
C
C
C      On Return
C
C         Z    = The final computed approximation to the solution
C                of the system A*Z = R.
C
C         LGMR = The number of iterations performed and
C                the current order of the upper Hessenberg
C                matrix HES.
C
C         NRE  = The number of calls to RES (i.e. DATV)
C
C         NPSL = The number of calls to PSOL.
C
C         V    = The neq by (LGMR+1) array containing the LGMR
C                orthogonal vectors V(*,1) to V(*,LGMR).
C
C         HES  = The upper triangular factor of the QR decomposition
C                of the (LGMR+1) by LGMR upper Hessenberg matrix whose
C                entries are the scaled inner-products of A*V(*,I)
C                and V(*,K).
C
C         Q    = Real array of length 2*MAXL containing the components
C                of the givens rotations used in the QR decomposition
C                of HES.  It is loaded in DHEQR and used in DHELS.
C
C         IRES = Error flag from RES.
C
C           DL = Scaled preconditioned residual, 
C                (D-inverse)*(P-inverse)*(R-A*Z). Only loaded when
C                performing restarts of the Krylov iteration.
C
C         RHOK = Weighted norm of final preconditioned residual.
C
C        IFLAG = Integer error flag..
C                0 Means convergence in LGMR iterations, LGMR.LE.MAXL.
C                1 Means the convergence test did not pass in MAXL
C                  iterations, but the new residual norm (RHO) is
C                  .LT. the old residual norm (RNRM), and so Z is
C                  computed.
C                2 Means the convergence test did not pass in MAXL
C                  iterations, new residual norm (RHO) .GE. old residual
C                  norm (RNRM), and the initial guess, Z = 0, is
C                  returned.
C                3 Means there was a recoverable error in PSOL
C                  caused by the preconditioner being out of date.
C               -1 Means there was an unrecoverable error in PSOL.
C
C-----------------------------------------------------------------------
C***ROUTINES CALLED
C   PSOL, DNRM2, DSCAL, DATV, DORTH, DHEQR, DCOPY, DHELS, DAXPY
C
C***END PROLOGUE  DSPIGM
C
      INTEGER NEQ,MAXL,MAXLP1,KMP,IRES,NRE,NPSL,LGMR,IWP,
     1   IFLAG,IRST,NRSTS,IPAR
      DOUBLE PRECISION TN,Y,YPRIME,SAVR,R,WGHT,EPLIN,CJ,Z,V,HES,Q,WP,WK,
     1   DL,RHOK,RPAR
      DIMENSION Y(*), YPRIME(*), SAVR(*), R(*), WGHT(*), Z(*),
     1   V(NEQ,*), HES(MAXLP1,*), Q(*), WP(*), IWP(*), WK(*), DL(*),
     2   RPAR(*), IPAR(*)
      INTEGER I, IER, INFO, IP1, I2, J, K, LL, LLP1
      DOUBLE PRECISION RNRM,C,DLNRM,PROD,RHO,S,SNORMW,DNRM2,TEM
      EXTERNAL  RES, PSOL
C
      IER = 0
      IFLAG = 0
      LGMR = 0
      NPSL = 0
      NRE = 0
C-----------------------------------------------------------------------
C The initial guess for Z is 0.  The initial residual is therefore
C the vector R.  Initialize Z to 0.
C-----------------------------------------------------------------------
      DO 10 I = 1,NEQ
 10     Z(I) = 0.0D0
C-----------------------------------------------------------------------
C Apply inverse of left preconditioner to vector R if NRSTS .EQ. 0.
C Form V(*,1), the scaled preconditioned right hand side.
C-----------------------------------------------------------------------
      IF (NRSTS .EQ. 0) THEN
         CALL PSOL (NEQ, TN, Y, YPRIME, SAVR, WK, CJ, WGHT, WP, IWP,
     1      R, EPLIN, IER, RPAR, IPAR)
         NPSL = 1
         IF (IER .NE. 0) GO TO 300
         DO 30 I = 1,NEQ
 30         V(I,1) = R(I)*WGHT(I)
      ELSE
         DO 35 I = 1,NEQ
 35         V(I,1) = R(I)
      ENDIF
C-----------------------------------------------------------------------
C Calculate norm of scaled vector V(*,1) and normalize it
C If, however, the norm of V(*,1) (i.e. the norm of the preconditioned
C residual) is .le. EPLIN, then return with Z=0.
C-----------------------------------------------------------------------
      RNRM = DNRM2 (NEQ, V, 1)
      IF (RNRM .LE. EPLIN) THEN
        RHOK = RNRM
        RETURN
        ENDIF
      TEM = 1.0D0/RNRM
      CALL DSCAL (NEQ, TEM, V(1,1), 1)
C-----------------------------------------------------------------------
C Zero out the HES array.
C-----------------------------------------------------------------------
      DO 65 J = 1,MAXL
        DO 60 I = 1,MAXLP1
 60       HES(I,J) = 0.0D0
 65     CONTINUE
C-----------------------------------------------------------------------
C Main loop to compute the vectors V(*,2) to V(*,MAXL).
C The running product PROD is needed for the convergence test.
C-----------------------------------------------------------------------
      PROD = 1.0D0
      DO 90 LL = 1,MAXL
        LGMR = LL
C-----------------------------------------------------------------------
C Call routine DATV to compute VNEW = ABAR*V(LL), where ABAR is
C the matrix A with scaling and inverse preconditioner factors applied.
C Call routine DORTH to orthogonalize the new vector VNEW = V(*,LL+1).
C call routine DHEQR to update the factors of HES.
C-----------------------------------------------------------------------
        CALL DATV (NEQ, Y, TN, YPRIME, SAVR, V(1,LL), WGHT, Z,
     1     RES, IRES, PSOL, V(1,LL+1), WK, WP, IWP, CJ, EPLIN,
     1     IER, NRE, NPSL, RPAR, IPAR)
        IF (IRES .LT. 0) RETURN
        IF (IER .NE. 0) GO TO 300
        CALL DORTH (V(1,LL+1), V, HES, NEQ, LL, MAXLP1, KMP, SNORMW)
        HES(LL+1,LL) = SNORMW
        CALL DHEQR (HES, MAXLP1, LL, Q, INFO, LL)
        IF (INFO .EQ. LL) GO TO 120
C-----------------------------------------------------------------------
C Update RHO, the estimate of the norm of the residual R - A*ZL.
C If KMP .LT. MAXL, then the vectors V(*,1),...,V(*,LL+1) are not
C necessarily orthogonal for LL .GT. KMP.  The vector DL must then
C be computed, and its norm used in the calculation of RHO.
C-----------------------------------------------------------------------
        PROD = PROD*Q(2*LL)
        RHO = ABS(PROD*RNRM)
        IF ((LL.GT.KMP) .AND. (KMP.LT.MAXL)) THEN
          IF (LL .EQ. KMP+1) THEN
            CALL DCOPY (NEQ, V(1,1), 1, DL, 1)
            DO 75 I = 1,KMP
              IP1 = I + 1
              I2 = I*2
              S = Q(I2)
              C = Q(I2-1)
              DO 70 K = 1,NEQ
 70             DL(K) = S*DL(K) + C*V(K,IP1)
 75           CONTINUE
            ENDIF
          S = Q(2*LL)
          C = Q(2*LL-1)/SNORMW
          LLP1 = LL + 1
          DO 80 K = 1,NEQ
 80         DL(K) = S*DL(K) + C*V(K,LLP1)
          DLNRM = DNRM2 (NEQ, DL, 1)
          RHO = RHO*DLNRM
          ENDIF
C-----------------------------------------------------------------------
C Test for convergence.  If passed, compute approximation ZL.
C If failed and LL .LT. MAXL, then continue iterating.
C-----------------------------------------------------------------------
        IF (RHO .LE. EPLIN) GO TO 200
        IF (LL .EQ. MAXL) GO TO 100
C-----------------------------------------------------------------------
C Rescale so that the norm of V(1,LL+1) is one.
C-----------------------------------------------------------------------
        TEM = 1.0D0/SNORMW
        CALL DSCAL (NEQ, TEM, V(1,LL+1), 1)
 90     CONTINUE
 100  CONTINUE
      IF (RHO .LT. RNRM) GO TO 150
 120  CONTINUE
      IFLAG = 2
      DO 130 I = 1,NEQ
 130     Z(I) = 0.D0
      RETURN
 150  IFLAG = 1
C-----------------------------------------------------------------------
C The tolerance was not met, but the residual norm was reduced.
C If performing restarting (IRST .gt. 0) calculate the residual vector
C RL and store it in the DL array.  If the incomplete version is 
C being used (KMP .lt. MAXL) then DL has already been calculated.
C-----------------------------------------------------------------------
      IF (IRST .GT. 0) THEN
         IF (KMP .EQ. MAXL) THEN
C
C           Calculate DL from the V(I)'s.
C
            CALL DCOPY (NEQ, V(1,1), 1, DL, 1)
            MAXLM1 = MAXL - 1
            DO 175 I = 1,MAXLM1
               IP1 = I + 1
               I2 = I*2
               S = Q(I2)
               C = Q(I2-1)
               DO 170 K = 1,NEQ
 170              DL(K) = S*DL(K) + C*V(K,IP1)
 175        CONTINUE
            S = Q(2*MAXL)
            C = Q(2*MAXL-1)/SNORMW
            DO 180 K = 1,NEQ
 180           DL(K) = S*DL(K) + C*V(K,MAXLP1)
         ENDIF
C
C        Scale DL by RNRM*PROD to obtain the residual RL.
C
         TEM = RNRM*PROD
         CALL DSCAL(NEQ, TEM, DL, 1)
      ENDIF
C-----------------------------------------------------------------------
C Compute the approximation ZL to the solution.
C Since the vector Z was used as work space, and the initial guess
C of the Newton correction is zero, Z must be reset to zero.
C-----------------------------------------------------------------------
 200  CONTINUE
      LL = LGMR
      LLP1 = LL + 1
      DO 210 K = 1,LLP1
 210    R(K) = 0.0D0
      R(1) = RNRM
      CALL DHELS (HES, MAXLP1, LL, Q, R)
      DO 220 K = 1,NEQ
 220    Z(K) = 0.0D0
      DO 230 I = 1,LL
        CALL DAXPY (NEQ, R(I), V(1,I), 1, Z, 1)
 230    CONTINUE
      DO 240 I = 1,NEQ
 240    Z(I) = Z(I)/WGHT(I)
C Load RHO into RHOK.
      RHOK = RHO
      RETURN
C-----------------------------------------------------------------------
C This block handles error returns forced by routine PSOL.
C-----------------------------------------------------------------------
 300  CONTINUE
      IF (IER .LT. 0) IFLAG = -1
      IF (IER .GT. 0) IFLAG = 3
C
      RETURN
C
C------END OF SUBROUTINE DSPIGM-----------------------------------------
      END
      SUBROUTINE DATV (NEQ, Y, TN, YPRIME, SAVR, V, WGHT, YPTEM, RES,
     *   IRES, PSOL, Z, VTEM, WP, IWP, CJ, EPLIN, IER, NRE, NPSL,
     *   RPAR,IPAR)
C
C***BEGIN PROLOGUE  DATV
C***DATE WRITTEN   890101   (YYMMDD)
C***REVISION DATE  900926   (YYMMDD)
C
C
C-----------------------------------------------------------------------
C***DESCRIPTION
C
C This routine computes the product
C
C   Z = (D-inverse)*(P-inverse)*(dF/dY)*(D*V),
C
C where F(Y) = G(T, Y, CJ*(Y-A)), CJ is a scalar proportional to 1/H,
C and A involves the past history of Y.  The quantity CJ*(Y-A) is
C an approximation to the first derivative of Y and is stored
C in the array YPRIME.  Note that dF/dY = dG/dY + CJ*dG/dYPRIME.
C
C D is a diagonal scaling matrix, and P is the left preconditioning
C matrix.  V is assumed to have L2 norm equal to 1.
C The product is stored in Z and is computed by means of a
C difference quotient, a call to RES, and one call to PSOL.
C
C      On entry
C
C          NEQ = Problem size, passed to RES and PSOL.
C
C            Y = Array containing current dependent variable vector.
C
C       YPRIME = Array containing current first derivative of y.
C
C         SAVR = Array containing current value of G(T,Y,YPRIME).
C
C            V = Real array of length NEQ (can be the same array as Z).
C
C         WGHT = Array of length NEQ containing scale factors.
C                1/WGHT(I) are the diagonal elements of the matrix D.
C
C        YPTEM = Work array of length NEQ.
C
C         VTEM = Work array of length NEQ used to store the
C                unscaled version of V.
C
C         WP = Real work array used by preconditioner PSOL.
C
C         IWP = Integer work array used by preconditioner PSOL.
C
C           CJ = Scalar proportional to current value of 
C                1/(step size H).
C
C
C      On return
C
C            Z = Array of length NEQ containing desired scaled
C                matrix-vector product.
C
C         IRES = Error flag from RES.
C
C          IER = Error flag from PSOL.
C
C         NRE  = The number of calls to RES.
C
C         NPSL = The number of calls to PSOL.
C
C-----------------------------------------------------------------------
C***ROUTINES CALLED
C   RES, PSOL
C
C***END PROLOGUE  DATV
C
      INTEGER NEQ, IRES, IWP, IER, NRE, NPSL, IPAR
      DOUBLE PRECISION Y, TN, YPRIME, SAVR, V, WGHT, YPTEM, Z, VTEM,
     1   WP, CJ, RPAR
      DIMENSION Y(*), YPRIME(*), SAVR(*), V(*), WGHT(*), YPTEM(*),
     1   Z(*), VTEM(*), WP(*), IWP(*), RPAR(*), IPAR(*)
      INTEGER I
      DOUBLE PRECISION EPLIN
      EXTERNAL  RES, PSOL
C
      IRES = 0
C-----------------------------------------------------------------------
C Set VTEM = D * V.
C-----------------------------------------------------------------------
      DO 10 I = 1,NEQ
 10     VTEM(I) = V(I)/WGHT(I)
      IER = 0
C-----------------------------------------------------------------------
C Store Y in Z and increment Z by VTEM.
C Store YPRIME in YPTEM and increment YPTEM by VTEM*CJ.
C-----------------------------------------------------------------------
      DO 20 I = 1,NEQ
        YPTEM(I) = YPRIME(I) + VTEM(I)*CJ
 20     Z(I) = Y(I) + VTEM(I)
C-----------------------------------------------------------------------
C Call RES with incremented Y, YPRIME arguments
C stored in Z, YPTEM.  VTEM is overwritten with new residual.
C-----------------------------------------------------------------------
      CONTINUE
      CALL RES(TN,Z,YPTEM,CJ,VTEM,IRES,RPAR,IPAR)
      NRE = NRE + 1
      IF (IRES .LT. 0) RETURN
C-----------------------------------------------------------------------
C Set Z = (dF/dY) * VBAR using difference quotient.
C (VBAR is old value of VTEM before calling RES)
C-----------------------------------------------------------------------
      DO 70 I = 1,NEQ
 70     Z(I) = VTEM(I) - SAVR(I)
C-----------------------------------------------------------------------
C Apply inverse of left preconditioner to Z.
C-----------------------------------------------------------------------
      CALL PSOL (NEQ, TN, Y, YPRIME, SAVR, YPTEM, CJ, WGHT, WP, IWP,
     1   Z, EPLIN, IER, RPAR, IPAR)
      NPSL = NPSL + 1
      IF (IER .NE. 0) RETURN
C-----------------------------------------------------------------------
C Apply D-inverse to Z and return.
C-----------------------------------------------------------------------
      DO 90 I = 1,NEQ
 90     Z(I) = Z(I)*WGHT(I)
      RETURN
C
C------END OF SUBROUTINE DATV-------------------------------------------
      END
      SUBROUTINE DORTH (VNEW, V, HES, N, LL, LDHES, KMP, SNORMW)
C
C***BEGIN PROLOGUE  DORTH
C***DATE WRITTEN   890101   (YYMMDD)
C***REVISION DATE  900926   (YYMMDD)
C
C
C-----------------------------------------------------------------------
C***DESCRIPTION
C
C This routine orthogonalizes the vector VNEW against the previous
C KMP vectors in the V array.  It uses a modified Gram-Schmidt
C orthogonalization procedure with conditional reorthogonalization.
C
C      On entry
C
C         VNEW = The vector of length N containing a scaled product
C                OF The Jacobian and the vector V(*,LL).
C
C         V    = The N x LL array containing the previous LL
C                orthogonal vectors V(*,1) to V(*,LL).
C
C         HES  = An LL x LL upper Hessenberg matrix containing,
C                in HES(I,K), K.LT.LL, scaled inner products of
C                A*V(*,K) and V(*,I).
C
C        LDHES = The leading dimension of the HES array.
C
C         N    = The order of the matrix A, and the length of VNEW.
C
C         LL   = The current order of the matrix HES.
C
C          KMP = The number of previous vectors the new vector VNEW
C                must be made orthogonal to (KMP .LE. MAXL).
C
C
C      On return
C
C         VNEW = The new vector orthogonal to V(*,I0),
C                where I0 = MAX(1, LL-KMP+1).
C
C         HES  = Upper Hessenberg matrix with column LL filled in with
C                scaled inner products of A*V(*,LL) and V(*,I).
C
C       SNORMW = L-2 norm of VNEW.
C
C-----------------------------------------------------------------------
C***ROUTINES CALLED
C   DDOT, DNRM2, DAXPY 
C
C***END PROLOGUE  DORTH
C
      INTEGER N, LL, LDHES, KMP
      DOUBLE PRECISION VNEW, V, HES, SNORMW
      DIMENSION VNEW(*), V(N,*), HES(LDHES,*)
      INTEGER I, I0
      DOUBLE PRECISION ARG, DDOT, DNRM2, SUMDSQ, TEM, VNRM
C
C-----------------------------------------------------------------------
C Get norm of unaltered VNEW for later use.
C-----------------------------------------------------------------------
      VNRM = DNRM2 (N, VNEW, 1)
C-----------------------------------------------------------------------
C Do Modified Gram-Schmidt on VNEW = A*V(LL).
C Scaled inner products give new column of HES.
C Projections of earlier vectors are subtracted from VNEW.
C-----------------------------------------------------------------------
      I0 = MAX0(1,LL-KMP+1)
      DO 10 I = I0,LL
        HES(I,LL) = DDOT (N, V(1,I), 1, VNEW, 1)
        TEM = -HES(I,LL)
        CALL DAXPY (N, TEM, V(1,I), 1, VNEW, 1)
 10     CONTINUE
C-----------------------------------------------------------------------
C Compute SNORMW = norm of VNEW.
C If VNEW is small compared to its input value (in norm), then
C Reorthogonalize VNEW to V(*,1) through V(*,LL).
C Correct if relative correction exceeds 1000*(unit roundoff).
C Finally, correct SNORMW using the dot products involved.
C-----------------------------------------------------------------------
      SNORMW = DNRM2 (N, VNEW, 1)
      IF (VNRM + 0.001D0*SNORMW .NE. VNRM) RETURN
      SUMDSQ = 0.0D0
      DO 30 I = I0,LL
        TEM = -DDOT (N, V(1,I), 1, VNEW, 1)
        IF (HES(I,LL) + 0.001D0*TEM .EQ. HES(I,LL)) GO TO 30
        HES(I,LL) = HES(I,LL) - TEM
        CALL DAXPY (N, TEM, V(1,I), 1, VNEW, 1)
        SUMDSQ = SUMDSQ + TEM**2
 30     CONTINUE
      IF (SUMDSQ .EQ. 0.0D0) RETURN
      ARG = MAX(0.0D0,SNORMW**2 - SUMDSQ)
      SNORMW = SQRT(ARG)
      RETURN
C
C------END OF SUBROUTINE DORTH------------------------------------------
      END
      SUBROUTINE DHEQR (A, LDA, N, Q, INFO, IJOB)
C
C***BEGIN PROLOGUE  DHEQR
C***DATE WRITTEN   890101   (YYMMDD)
C***REVISION DATE  900926   (YYMMDD)
C
C-----------------------------------------------------------------------
C***DESCRIPTION
C
C     This routine performs a QR decomposition of an upper
C     Hessenberg matrix A.  There are two options available:
C
C          (1)  performing a fresh decomposition
C          (2)  updating the QR factors by adding a row and A
C               column to the matrix A.
C
C     DHEQR decomposes an upper Hessenberg matrix by using Givens
C     rotations.
C
C     On entry
C
C        A       DOUBLE PRECISION(LDA, N)
C                The matrix to be decomposed.
C
C        LDA     INTEGER
C                The leading dimension of the array A.
C
C        N       INTEGER
C                A is an (N+1) by N Hessenberg matrix.
C
C        IJOB    INTEGER
C                = 1     Means that a fresh decomposition of the
C                        matrix A is desired.
C                .GE. 2  Means that the current decomposition of A
C                        will be updated by the addition of a row
C                        and a column.
C     On return
C
C        A       The upper triangular matrix R.
C                The factorization can be written Q*A = R, where
C                Q is a product of Givens rotations and R is upper
C                triangular.
C
C        Q       DOUBLE PRECISION(2*N)
C                The factors C and S of each Givens rotation used
C                in decomposing A.
C
C        INFO    INTEGER
C                = 0  normal value.
C                = K  If  A(K,K) .EQ. 0.0.  This is not an error
C                     condition for this subroutine, but it does
C                     indicate that DHELS will divide by zero
C                     if called.
C
C     Modification of LINPACK.
C     Peter Brown, Lawrence Livermore Natl. Lab.
C
C-----------------------------------------------------------------------
C***ROUTINES CALLED (NONE)
C
C***END PROLOGUE  DHEQR
C
      INTEGER LDA, N, INFO, IJOB
      DOUBLE PRECISION A(LDA,*), Q(*)
      INTEGER I, IQ, J, K, KM1, KP1, NM1
      DOUBLE PRECISION C, S, T, T1, T2
C
      IF (IJOB .GT. 1) GO TO 70
C-----------------------------------------------------------------------
C A new factorization is desired.
C-----------------------------------------------------------------------
C
C     QR decomposition without pivoting.
C
      INFO = 0
      DO 60 K = 1, N
         KM1 = K - 1
         KP1 = K + 1
C
C           Compute Kth column of R.
C           First, multiply the Kth column of A by the previous
C           K-1 Givens rotations.
C
            IF (KM1 .LT. 1) GO TO 20
            DO 10 J = 1, KM1
              I = 2*(J-1) + 1
              T1 = A(J,K)
              T2 = A(J+1,K)
              C = Q(I)
              S = Q(I+1)
              A(J,K) = C*T1 - S*T2
              A(J+1,K) = S*T1 + C*T2
   10         CONTINUE
C
C           Compute Givens components C and S.
C
   20       CONTINUE
            IQ = 2*KM1 + 1
            T1 = A(K,K)
            T2 = A(KP1,K)
            IF (T2 .NE. 0.0D0) GO TO 30
              C = 1.0D0
              S = 0.0D0
              GO TO 50
   30       CONTINUE
            IF (ABS(T2) .LT. ABS(T1)) GO TO 40
              T = T1/T2
              S = -1.0D0/SQRT(1.0D0+T*T)
              C = -S*T
              GO TO 50
   40       CONTINUE
              T = T2/T1
              C = 1.0D0/SQRT(1.0D0+T*T)
              S = -C*T
   50       CONTINUE
            Q(IQ) = C
            Q(IQ+1) = S
            A(K,K) = C*T1 - S*T2
            IF (A(K,K) .EQ. 0.0D0) INFO = K
   60 CONTINUE
      RETURN
C-----------------------------------------------------------------------
C The old factorization of A will be updated.  A row and a column
C has been added to the matrix A.
C N by N-1 is now the old size of the matrix.
C-----------------------------------------------------------------------
  70  CONTINUE
      NM1 = N - 1
C-----------------------------------------------------------------------
C Multiply the new column by the N previous Givens rotations.
C-----------------------------------------------------------------------
      DO 100 K = 1,NM1
        I = 2*(K-1) + 1
        T1 = A(K,N)
        T2 = A(K+1,N)
        C = Q(I)
        S = Q(I+1)
        A(K,N) = C*T1 - S*T2
        A(K+1,N) = S*T1 + C*T2
 100    CONTINUE
C-----------------------------------------------------------------------
C Complete update of decomposition by forming last Givens rotation,
C and multiplying it times the column vector (A(N,N),A(NP1,N)).
C-----------------------------------------------------------------------
      INFO = 0
      T1 = A(N,N)
      T2 = A(N+1,N)
      IF (T2 .NE. 0.0D0) GO TO 110
        C = 1.0D0
        S = 0.0D0
        GO TO 130
 110  CONTINUE
      IF (ABS(T2) .LT. ABS(T1)) GO TO 120
        T = T1/T2
        S = -1.0D0/SQRT(1.0D0+T*T)
        C = -S*T
        GO TO 130
 120  CONTINUE
        T = T2/T1
        C = 1.0D0/SQRT(1.0D0+T*T)
        S = -C*T
 130  CONTINUE
      IQ = 2*N - 1
      Q(IQ) = C
      Q(IQ+1) = S
      A(N,N) = C*T1 - S*T2
      IF (A(N,N) .EQ. 0.0D0) INFO = N
      RETURN
C
C------END OF SUBROUTINE DHEQR------------------------------------------
      END
      SUBROUTINE DHELS (A, LDA, N, Q, B)
C
C***BEGIN PROLOGUE  DHELS
C***DATE WRITTEN   890101   (YYMMDD)
C***REVISION DATE  900926   (YYMMDD)
C
C
C-----------------------------------------------------------------------
C***DESCRIPTION
C
C This is similar to the LINPACK routine DGESL except that
C A is an upper Hessenberg matrix.
C
C     DHELS solves the least squares problem
C
C           MIN (B-A*X,B-A*X)
C
C     using the factors computed by DHEQR.
C
C     On entry
C
C        A       DOUBLE PRECISION (LDA, N)
C                The output from DHEQR which contains the upper
C                triangular factor R in the QR decomposition of A.
C
C        LDA     INTEGER
C                The leading dimension of the array  A .
C
C        N       INTEGER
C                A is originally an (N+1) by N matrix.
C
C        Q       DOUBLE PRECISION(2*N)
C                The coefficients of the N givens rotations
C                used in the QR factorization of A.
C
C        B       DOUBLE PRECISION(N+1)
C                The right hand side vector.
C
C
C     On return
C
C        B       The solution vector X.
C
C
C     Modification of LINPACK.
C     Peter Brown, Lawrence Livermore Natl. Lab.
C
C-----------------------------------------------------------------------
C***ROUTINES CALLED
C   DAXPY 
C
C***END PROLOGUE  DHELS
C
      INTEGER LDA, N
      DOUBLE PRECISION A(LDA,*), B(*), Q(*)
      INTEGER IQ, K, KB, KP1
      DOUBLE PRECISION C, S, T, T1, T2
C
C        Minimize (B-A*X,B-A*X).
C        First form Q*B.
C
         DO 20 K = 1, N
            KP1 = K + 1
            IQ = 2*(K-1) + 1
            C = Q(IQ)
            S = Q(IQ+1)
            T1 = B(K)
            T2 = B(KP1)
            B(K) = C*T1 - S*T2
            B(KP1) = S*T1 + C*T2
   20    CONTINUE
C
C        Now solve R*X = Q*B.
C
         DO 40 KB = 1, N
            K = N + 1 - KB
            B(K) = B(K)/A(K,K)
            T = -B(K)
            CALL DAXPY (K-1, T, A(1,K), 1, B(1), 1)
   40    CONTINUE
      RETURN
C
C------END OF SUBROUTINE DHELS------------------------------------------
      END
