# Supplementary material for: Analyzing the Functional Properties of the Creatine Kinase System with Multiscale ‘Sloppy’ Modeling
Source: PLoS Comput Biol. 2011 Aug 11;7(8):e1002130. doi: 10.1371/journal.pcbi.1002130 (PMC3166207; doi:10.1371/journal.pcbi.1002130)
Supplement: Dataset S1 — Patched SloppyCell Python library. This additional dataset consists of a patched version of the SloppyCell Python library, version 0.8.1, which is required to reproduce all calculations in this manuscript. The package is provided as a zip file. Detailed installation instructions can be found in the zip file. (ZIP) [file pcbi.1002130.s001.zip › SloppyCell_mod_Hannes_Hettling/Doc/user/architecture.fig]

#FIG 3.2  Produced by xfig version 3.2.5-alpha5
Landscape
Center
Inches
Letter  
100.00
Single
-2
1200 2
6 1425 4125 3150 4650
2 2 0 2 0 7 50 -1 -1 0.000 0 0 -1 0 0 5
	 1500 4200 2850 4200 2850 4575 1500 4575 1500 4200
4 0 0 50 -1 0 12 0.0000 6 195 1485 1650 4425 \\py{Experiment}\001
-6
6 -450 4125 1050 4650
2 2 0 2 0 7 50 -1 -1 0.000 0 0 -1 0 0 5
	 -375 4200 975 4200 975 4575 -375 4575 -375 4200
-6
6 450 3150 1950 3675
2 2 0 2 0 7 50 -1 -1 0.000 0 0 -1 0 0 5
	 525 3225 1875 3225 1875 3600 525 3600 525 3225
4 0 0 50 -1 0 12 0.0000 6 195 1035 900 3450 \\py{Model}\001
-6
6 -600 2025 1200 2550
1 1 0 2 0 7 50 -1 -1 0.000 1 0.0000 206 2265 744 216 206 2265 950 2481
4 0 0 50 -1 0 12 0.0000 6 195 1560 -375 2325 \\py{Optimization}\001
-6
6 1425 2025 3225 2550
1 1 0 2 0 7 50 -1 -1 0.000 1 0.0000 2256 2259 744 216 2256 2259 3000 2475
4 0 0 50 -1 0 12 0.0000 6 195 1425 1800 2325 \\py{Ensembles}\001
-6
6 -1800 5025 -75 5550
1 1 0 2 0 7 50 -1 -1 0.000 1 0.0000 -969 5259 744 216 -969 5259 -225 5475
4 0 0 50 -1 0 12 0.0000 6 195 1350 -1425 5325 \\py{Dynamics}\001
-6
6 300 5025 1950 5550
1 1 0 2 0 7 50 -1 -1 0.000 1 0.0000 1131 5259 744 216 1131 5259 1875 5475
4 0 0 50 -1 0 12 0.0000 6 195 705 975 5325 \\py{IO}\001
-6
2 1 0 3 0 7 50 -1 -1 0.000 0 0 -1 1 0 2
	1 1 3.00 90.00 180.00
	 300 4200 825 3600
2 1 0 3 0 7 50 -1 -1 0.000 0 0 -1 1 0 2
	1 1 3.00 90.00 180.00
	 2175 4200 1575 3600
2 1 1 3 0 7 50 -1 -1 8.000 0 0 -1 1 0 2
	1 1 3.00 90.00 135.00
	 300 2475 900 3225
2 1 1 3 0 7 50 -1 -1 8.000 0 0 -1 1 0 2
	1 1 3.00 90.00 135.00
	 2325 2475 1350 3225
2 1 1 3 0 7 50 -1 -1 8.000 0 0 -1 1 0 2
	1 1 3.00 90.00 135.00
	 -525 5100 -150 4575
2 1 1 3 0 7 50 -1 -1 8.000 0 0 -1 1 0 2
	1 1 3.00 90.00 135.00
	 675 5100 525 4575
4 0 0 50 -1 0 12 0.0000 6 195 1260 -150 4425 \\py{Network}\001
