# Supplementary material for: Analyzing the Functional Properties of the Creatine Kinase System with Multiscale ‘Sloppy’ Modeling
Source: PLoS Comput Biol. 2011 Aug 11;7(8):e1002130. doi: 10.1371/journal.pcbi.1002130 (PMC3166207; doi:10.1371/journal.pcbi.1002130)
Supplement: Dataset S1 — Patched SloppyCell Python library. This additional dataset consists of a patched version of the SloppyCell Python library, version 0.8.1, which is required to reproduce all calculations in this manuscript. The package is provided as a zip file. Detailed installation instructions can be found in the zip file. (ZIP) [file pcbi.1002130.s001.zip › SloppyCell_mod_Hannes_Hettling/Doc/user/architecture.pstex_t]

\begin{picture}(0,0)%
\includegraphics{architecture.pstex}%
\end{picture}%
\setlength{\unitlength}{3947sp}%
%
\begingroup\makeatletter\ifx\SetFigFont\undefined%
\gdef\SetFigFont#1#2#3#4#5{%
  \reset@font\fontsize{#1}{#2pt}%
  \fontfamily{#3}\fontseries{#4}\fontshape{#5}%
  \selectfont}%
\fi\endgroup%
\begin{picture}(4743,3458)(-1727,-4649)
\put(-149,-3586){\makebox(0,0)[lb]{\smash{{\SetFigFont{12}{14.4}{\rmdefault}{\mddefault}{\updefault}{\color[rgb]{0,0,0}\py{Network}}%
}}}}
\put(1651,-3586){\makebox(0,0)[lb]{\smash{{\SetFigFont{12}{14.4}{\rmdefault}{\mddefault}{\updefault}{\color[rgb]{0,0,0}\py{Experiment}}%
}}}}
\put(901,-2611){\makebox(0,0)[lb]{\smash{{\SetFigFont{12}{14.4}{\rmdefault}{\mddefault}{\updefault}{\color[rgb]{0,0,0}\py{Model}}%
}}}}
\put(-374,-1486){\makebox(0,0)[lb]{\smash{{\SetFigFont{12}{14.4}{\rmdefault}{\mddefault}{\updefault}{\color[rgb]{0,0,0}\py{Optimization}}%
}}}}
\put(1801,-1486){\makebox(0,0)[lb]{\smash{{\SetFigFont{12}{14.4}{\rmdefault}{\mddefault}{\updefault}{\color[rgb]{0,0,0}\py{Ensembles}}%
}}}}
\put(-1424,-4486){\makebox(0,0)[lb]{\smash{{\SetFigFont{12}{14.4}{\rmdefault}{\mddefault}{\updefault}{\color[rgb]{0,0,0}\py{Dynamics}}%
}}}}
\put(976,-4486){\makebox(0,0)[lb]{\smash{{\SetFigFont{12}{14.4}{\rmdefault}{\mddefault}{\updefault}{\color[rgb]{0,0,0}\py{IO}}%
}}}}
\end{picture}%
