# Supplementary material for: Analyzing the Functional Properties of the Creatine Kinase System with Multiscale ‘Sloppy’ Modeling
Source: PLoS Comput Biol. 2011 Aug 11;7(8):e1002130. doi: 10.1371/journal.pcbi.1002130 (PMC3166207; doi:10.1371/journal.pcbi.1002130)
Supplement: Dataset S1 — Patched SloppyCell Python library. This additional dataset consists of a patched version of the SloppyCell Python library, version 0.8.1, which is required to reproduce all calculations in this manuscript. The package is provided as a zip file. Detailed installation instructions can be found in the zip file. (ZIP) [file pcbi.1002130.s001.zip › SloppyCell_mod_Hannes_Hettling/Doc/user/CVS/Entries]

/EGFstim100.ps/1.1/Tue Oct  2 00:54:18 2007//
/architecture.fig/1.1/Tue Oct  2 00:54:18 2007//
/architecture.pstex/1.1/Tue Oct  2 00:54:18 2007//
/architecture.pstex_t/1.1/Tue Oct  2 00:54:18 2007//
/autocorr.eps/1.1/Tue Oct  2 00:54:18 2007//
/expt_data.py/1.2/Fri Nov 16 02:02:45 2007//
/user.tex/1.2/Fri Nov 16 02:16:28 2007//
D
