# Supplementary material for: Analyzing the Functional Properties of the Creatine Kinase System with Multiscale ‘Sloppy’ Modeling
Source: PLoS Comput Biol. 2011 Aug 11;7(8):e1002130. doi: 10.1371/journal.pcbi.1002130 (PMC3166207; doi:10.1371/journal.pcbi.1002130)
Supplement: Dataset S1 — Patched SloppyCell Python library. This additional dataset consists of a patched version of the SloppyCell Python library, version 0.8.1, which is required to reproduce all calculations in this manuscript. The package is provided as a zip file. Detailed installation instructions can be found in the zip file. (ZIP) [file pcbi.1002130.s001.zip › SloppyCell_mod_Hannes_Hettling/Doc/user/expt_data.py]

expt.set_data({'net1':{'X': {2.0: (2.85, 0.29),
                             5.0: (4.9, 0.49),
                             },
                       'Y': {2.0: (1.25, 0.13),
                             5.0: (1.12, 0.13),
                             },
                       },
               'net2':{'X': {2.0: (6.7, 0.3), 
                             4.2: (9.8, 0.2),
                             },
                       }
               }
              )
