# Supplementary material for: Analyzing the Functional Properties of the Creatine Kinase System with Multiscale ‘Sloppy’ Modeling
Source: PLoS Comput Biol. 2011 Aug 11;7(8):e1002130. doi: 10.1371/journal.pcbi.1002130 (PMC3166207; doi:10.1371/journal.pcbi.1002130)
Supplement: Dataset S1 — Patched SloppyCell Python library. This additional dataset consists of a patched version of the SloppyCell Python library, version 0.8.1, which is required to reproduce all calculations in this manuscript. The package is provided as a zip file. Detailed installation instructions can be found in the zip file. (ZIP) [file pcbi.1002130.s001.zip › SloppyCell_mod_Hannes_Hettling/Example/JAK-STAT/CVS/Entries]

/JAK-STAT_SC.xml/1.1/Tue Oct  2 00:50:01 2007//
/JAK_expt.py/1.1/Tue Oct  2 00:50:01 2007//
/hist.eps/1.1/Tue Oct  2 00:50:01 2007//
/model_results.eps/1.1/Tue Oct  2 00:50:01 2007//
/run_JAK.py/1.3/Fri Nov 16 02:16:58 2007//
/uncerts.eps/1.1/Tue Oct  2 00:50:01 2007//
D
