# Supplementary material for: Analyzing the Functional Properties of the Creatine Kinase System with Multiscale ‘Sloppy’ Modeling
Source: PLoS Comput Biol. 2011 Aug 11;7(8):e1002130. doi: 10.1371/journal.pcbi.1002130 (PMC3166207; doi:10.1371/journal.pcbi.1002130)
Supplement: Dataset S1 — Patched SloppyCell Python library. This additional dataset consists of a patched version of the SloppyCell Python library, version 0.8.1, which is required to reproduce all calculations in this manuscript. The package is provided as a zip file. Detailed installation instructions can be found in the zip file. (ZIP) [file pcbi.1002130.s001.zip › SloppyCell_mod_Hannes_Hettling/Example/JAK-STAT/JAK-STAT_SC.xml]

<?xml version="1.0" encoding="UTF-8"?>
<sbml xmlns="http://www.sbml.org/sbml/level2/version3" level="2" version="3">
  <model id="net1">
    <listOfCompartments>
      <compartment id="Cytoplasm" name="Cytoplasm" size="1"/>
      <compartment id="Nucleus" name="Nucleus" size="1"/>
    </listOfCompartments>
    <listOfSpecies>
      <species id="v1" name="STAT5" compartment="Cytoplasm"/>
      <species id="v2" name="STAT5p" compartment="Cytoplasm" initialConcentration="0"/>
      <species id="v3" name="STAT5p2c" compartment="Cytoplasm" initialConcentration="0"/>
      <species id="v4" name="STAT5p2n" compartment="Nucleus" initialConcentration="0"/>
      <species id="data1" compartment="Cytoplasm" initialConcentration="0"/>
      <species id="data2" compartment="Cytoplasm" initialConcentration="0"/>
      <species id="frac_v1" compartment="Cytoplasm" initialConcentration="0"/>
      <species id="frac_v2" compartment="Cytoplasm" initialConcentration="0"/>
      <species id="frac_v3" compartment="Nucleus" initialConcentration="0"/>
      <species id="frac_v4" compartment="Cytoplasm" initialConcentration="0"/>
    </listOfSpecies>
    <listOfParameters>
      <parameter id="r1" value="0.0385139271078"/>
      <parameter id="r3" value="1.80654170952"/>
      <parameter id="r4" value="0" constant="false"/>
      <parameter id="D" value="0" constant="false"/>
      <parameter id="tao" value="3.99999916482"/>
      <parameter id="r4_0" value="0.346199153378"/>
      <parameter id="v1_0" value="0.183152297817"/>
      <parameter id="smooth_D" value="0" constant="false"/>
      <parameter id="smooth_D_slope" value="1" constant="false"/>
      <parameter id="smooth_D_offset" value="1" constant="false"/>
    </listOfParameters>
    <listOfRules>
      <assignmentRule variable="data1">
        <math xmlns="http://www.w3.org/1998/Math/MathML">
          <apply>
            <plus/>
            <ci> v2 </ci>
            <apply>
              <times/>
              <cn type="integer"> 2 </cn>
              <ci> v3 </ci>
            </apply>
          </apply>
        </math>
      </assignmentRule>
      <assignmentRule variable="data2">
        <math xmlns="http://www.w3.org/1998/Math/MathML">
          <apply>
            <plus/>
            <ci> v1 </ci>
            <ci> v2 </ci>
            <apply>
              <times/>
              <cn type="integer"> 2 </cn>
              <ci> v3 </ci>
            </apply>
          </apply>
        </math>
      </assignmentRule>
      <assignmentRule variable="smooth_D">
        <math xmlns="http://www.w3.org/1998/Math/MathML">
          <apply>
            <plus/>
            <apply>
              <times/>
              <ci> smooth_D_slope </ci>
              <ci> time </ci>
            </apply>
            <ci> smooth_D_offset </ci>
          </apply>
        </math>
      </assignmentRule>
      <assignmentRule variable="D">
        <math xmlns="http://www.w3.org/1998/Math/MathML">
          <ci> smooth_D </ci>
        </math>
      </assignmentRule>
      <assignmentRule variable="frac_v1">
        <math xmlns="http://www.w3.org/1998/Math/MathML">
          <apply>
            <divide/>
            <ci> v1 </ci>
            <ci> v1_0 </ci>
          </apply>
        </math>
      </assignmentRule>
      <assignmentRule variable="frac_v2">
        <math xmlns="http://www.w3.org/1998/Math/MathML">
          <apply>
            <divide/>
            <ci> v2 </ci>
            <ci> v1_0 </ci>
          </apply>
        </math>
      </assignmentRule>
      <assignmentRule variable="frac_v3">
        <math xmlns="http://www.w3.org/1998/Math/MathML">
          <apply>
            <divide/>
            <apply>
              <times/>
              <cn type="integer"> 2 </cn>
              <ci> v3 </ci>
            </apply>
            <ci> v1_0 </ci>
          </apply>
        </math>
      </assignmentRule>
      <assignmentRule variable="frac_v4">
        <math xmlns="http://www.w3.org/1998/Math/MathML">
          <apply>
            <divide/>
            <apply>
              <times/>
              <cn type="integer"> 2 </cn>
              <ci> v4 </ci>
            </apply>
            <ci> v1_0 </ci>
          </apply>
        </math>
      </assignmentRule>
    </listOfRules>
    <listOfReactions>
      <reaction id="R1">
        <listOfReactants>
          <speciesReference species="v1"/>
        </listOfReactants>
        <listOfProducts>
          <speciesReference species="v2"/>
        </listOfProducts>
        <kineticLaw>
          <math xmlns="http://www.w3.org/1998/Math/MathML">
            <apply>
              <times/>
              <ci> Cytoplasm </ci>
              <ci> r1 </ci>
              <ci> v1 </ci>
              <ci> D </ci>
              <cn type="integer"> 60 </cn>
            </apply>
          </math>
        </kineticLaw>
      </reaction>
      <reaction id="R2">
        <listOfReactants>
          <speciesReference species="v2" stoichiometry="2"/>
        </listOfReactants>
        <listOfProducts>
          <speciesReference species="v3"/>
        </listOfProducts>
        <kineticLaw>
          <math xmlns="http://www.w3.org/1998/Math/MathML">
            <apply>
              <times/>
              <ci> Cytoplasm </ci>
              <ci> v2 </ci>
              <ci> v2 </ci>
            </apply>
          </math>
        </kineticLaw>
      </reaction>
      <reaction id="R3">
        <listOfReactants>
          <speciesReference species="v3"/>
        </listOfReactants>
        <listOfProducts>
          <speciesReference species="v4"/>
        </listOfProducts>
        <kineticLaw>
          <math xmlns="http://www.w3.org/1998/Math/MathML">
            <apply>
              <times/>
              <ci> Cytoplasm </ci>
              <ci> r3 </ci>
              <ci> v3 </ci>
            </apply>
          </math>
        </kineticLaw>
      </reaction>
      <reaction id="R4">
        <listOfReactants>
          <speciesReference species="v4"/>
        </listOfReactants>
        <listOfProducts>
          <speciesReference species="v1" stoichiometry="2"/>
        </listOfProducts>
        <kineticLaw>
          <math xmlns="http://www.w3.org/1998/Math/MathML">
            <apply>
              <times/>
              <ci> Nucleus </ci>
              <ci> r4 </ci>
              <ci> v4 </ci>
            </apply>
          </math>
        </kineticLaw>
      </reaction>
    </listOfReactions>
    <listOfEvents>
      <event>
        <trigger>
          <math xmlns="http://www.w3.org/1998/Math/MathML">
            <apply>
              <gt/>
              <ci> time </ci>
              <cn type="integer"> 0 </cn>
            </apply>
          </math>
        </trigger>
        <delay>
          <math xmlns="http://www.w3.org/1998/Math/MathML">
            <cn type="integer"> 0 </cn>
          </math>
        </delay>
        <listOfEventAssignments>
          <eventAssignment variable="smooth_D_slope">
            <math xmlns="http://www.w3.org/1998/Math/MathML">
              <cn> 0.06385 </cn>
            </math>
          </eventAssignment>
          <eventAssignment variable="smooth_D_offset">
            <math xmlns="http://www.w3.org/1998/Math/MathML">
              <cn> 0 </cn>
            </math>
          </eventAssignment>
        </listOfEventAssignments>
      </event>
      <event>
        <trigger>
          <math xmlns="http://www.w3.org/1998/Math/MathML">
            <apply>
              <gt/>
              <ci> time </ci>
              <cn type="integer"> 2 </cn>
            </apply>
          </math>
        </trigger>
        <delay>
          <math xmlns="http://www.w3.org/1998/Math/MathML">
            <cn type="integer"> 0 </cn>
          </math>
        </delay>
        <listOfEventAssignments>
          <eventAssignment variable="smooth_D_slope">
            <math xmlns="http://www.w3.org/1998/Math/MathML">
              <cn> 0.0496 </cn>
            </math>
          </eventAssignment>
          <eventAssignment variable="smooth_D_offset">
            <math xmlns="http://www.w3.org/1998/Math/MathML">
              <cn> 0.0458 </cn>
            </math>
          </eventAssignment>
        </listOfEventAssignments>
      </event>
      <event>
        <trigger>
          <math xmlns="http://www.w3.org/1998/Math/MathML">
            <apply>
              <gt/>
              <ci> time </ci>
              <cn type="integer"> 4 </cn>
            </apply>
          </math>
        </trigger>
        <delay>
          <math xmlns="http://www.w3.org/1998/Math/MathML">
            <cn type="integer"> 0 </cn>
          </math>
        </delay>
        <listOfEventAssignments>
          <eventAssignment variable="smooth_D_slope">
            <math xmlns="http://www.w3.org/1998/Math/MathML">
              <cn> 0.26085 </cn>
            </math>
          </eventAssignment>
          <eventAssignment variable="smooth_D_offset">
            <math xmlns="http://www.w3.org/1998/Math/MathML">
              <cn> -0.7992 </cn>
            </math>
          </eventAssignment>
        </listOfEventAssignments>
      </event>
      <event>
        <trigger>
          <math xmlns="http://www.w3.org/1998/Math/MathML">
            <apply>
              <gt/>
              <ci> time </ci>
              <cn type="integer"> 6 </cn>
            </apply>
          </math>
        </trigger>
        <delay>
          <math xmlns="http://www.w3.org/1998/Math/MathML">
            <cn type="integer"> 0 </cn>
          </math>
        </delay>
        <listOfEventAssignments>
          <eventAssignment variable="smooth_D_slope">
            <math xmlns="http://www.w3.org/1998/Math/MathML">
              <cn> 0.11705 </cn>
            </math>
          </eventAssignment>
          <eventAssignment variable="smooth_D_offset">
            <math xmlns="http://www.w3.org/1998/Math/MathML">
              <cn> 0.0636 </cn>
            </math>
          </eventAssignment>
        </listOfEventAssignments>
      </event>
      <event>
        <trigger>
          <math xmlns="http://www.w3.org/1998/Math/MathML">
            <apply>
              <gt/>
              <ci> time </ci>
              <cn type="integer"> 8 </cn>
            </apply>
          </math>
        </trigger>
        <delay>
          <math xmlns="http://www.w3.org/1998/Math/MathML">
            <cn type="integer"> 0 </cn>
          </math>
        </delay>
        <listOfEventAssignments>
          <eventAssignment variable="smooth_D_slope">
            <math xmlns="http://www.w3.org/1998/Math/MathML">
              <cn> -0.06975 </cn>
            </math>
          </eventAssignment>
          <eventAssignment variable="smooth_D_offset">
            <math xmlns="http://www.w3.org/1998/Math/MathML">
              <cn> 1.558 </cn>
            </math>
          </eventAssignment>
        </listOfEventAssignments>
      </event>
      <event>
        <trigger>
          <math xmlns="http://www.w3.org/1998/Math/MathML">
            <apply>
              <gt/>
              <ci> time </ci>
              <cn type="integer"> 10 </cn>
            </apply>
          </math>
        </trigger>
        <delay>
          <math xmlns="http://www.w3.org/1998/Math/MathML">
            <cn type="integer"> 0 </cn>
          </math>
        </delay>
        <listOfEventAssignments>
          <eventAssignment variable="smooth_D_slope">
            <math xmlns="http://www.w3.org/1998/Math/MathML">
              <cn> -0.0388 </cn>
            </math>
          </eventAssignment>
          <eventAssignment variable="smooth_D_offset">
            <math xmlns="http://www.w3.org/1998/Math/MathML">
              <cn> 1.2485 </cn>
            </math>
          </eventAssignment>
        </listOfEventAssignments>
      </event>
      <event>
        <trigger>
          <math xmlns="http://www.w3.org/1998/Math/MathML">
            <apply>
              <gt/>
              <ci> time </ci>
              <cn type="integer"> 12 </cn>
            </apply>
          </math>
        </trigger>
        <delay>
          <math xmlns="http://www.w3.org/1998/Math/MathML">
            <cn type="integer"> 0 </cn>
          </math>
        </delay>
        <listOfEventAssignments>
          <eventAssignment variable="smooth_D_slope">
            <math xmlns="http://www.w3.org/1998/Math/MathML">
              <cn> -0.1062 </cn>
            </math>
          </eventAssignment>
          <eventAssignment variable="smooth_D_offset">
            <math xmlns="http://www.w3.org/1998/Math/MathML">
              <cn> 2.0573 </cn>
            </math>
          </eventAssignment>
        </listOfEventAssignments>
      </event>
      <event>
        <trigger>
          <math xmlns="http://www.w3.org/1998/Math/MathML">
            <apply>
              <gt/>
              <ci> time </ci>
              <cn type="integer"> 14 </cn>
            </apply>
          </math>
        </trigger>
        <delay>
          <math xmlns="http://www.w3.org/1998/Math/MathML">
            <cn type="integer"> 0 </cn>
          </math>
        </delay>
        <listOfEventAssignments>
          <eventAssignment variable="smooth_D_slope">
            <math xmlns="http://www.w3.org/1998/Math/MathML">
              <cn> 0.0256 </cn>
            </math>
          </eventAssignment>
          <eventAssignment variable="smooth_D_offset">
            <math xmlns="http://www.w3.org/1998/Math/MathML">
              <cn> 0.2121 </cn>
            </math>
          </eventAssignment>
        </listOfEventAssignments>
      </event>
      <event>
        <trigger>
          <math xmlns="http://www.w3.org/1998/Math/MathML">
            <apply>
              <gt/>
              <ci> time </ci>
              <cn type="integer"> 16 </cn>
            </apply>
          </math>
        </trigger>
        <delay>
          <math xmlns="http://www.w3.org/1998/Math/MathML">
            <cn type="integer"> 0 </cn>
          </math>
        </delay>
        <listOfEventAssignments>
          <eventAssignment variable="smooth_D_slope">
            <math xmlns="http://www.w3.org/1998/Math/MathML">
              <cn> -0.14535 </cn>
            </math>
          </eventAssignment>
          <eventAssignment variable="smooth_D_offset">
            <math xmlns="http://www.w3.org/1998/Math/MathML">
              <cn> 2.9473 </cn>
            </math>
          </eventAssignment>
        </listOfEventAssignments>
      </event>
      <event>
        <trigger>
          <math xmlns="http://www.w3.org/1998/Math/MathML">
            <apply>
              <gt/>
              <ci> time </ci>
              <cn type="integer"> 18 </cn>
            </apply>
          </math>
        </trigger>
        <delay>
          <math xmlns="http://www.w3.org/1998/Math/MathML">
            <cn type="integer"> 0 </cn>
          </math>
        </delay>
        <listOfEventAssignments>
          <eventAssignment variable="smooth_D_slope">
            <math xmlns="http://www.w3.org/1998/Math/MathML">
              <cn> 0.0039 </cn>
            </math>
          </eventAssignment>
          <eventAssignment variable="smooth_D_offset">
            <math xmlns="http://www.w3.org/1998/Math/MathML">
              <cn> 0.2608 </cn>
            </math>
          </eventAssignment>
        </listOfEventAssignments>
      </event>
      <event>
        <trigger>
          <math xmlns="http://www.w3.org/1998/Math/MathML">
            <apply>
              <gt/>
              <ci> time </ci>
              <cn type="integer"> 20 </cn>
            </apply>
          </math>
        </trigger>
        <delay>
          <math xmlns="http://www.w3.org/1998/Math/MathML">
            <cn type="integer"> 0 </cn>
          </math>
        </delay>
        <listOfEventAssignments>
          <eventAssignment variable="smooth_D_slope">
            <math xmlns="http://www.w3.org/1998/Math/MathML">
              <cn> -0.00544 </cn>
            </math>
          </eventAssignment>
          <eventAssignment variable="smooth_D_offset">
            <math xmlns="http://www.w3.org/1998/Math/MathML">
              <cn> 0.4476 </cn>
            </math>
          </eventAssignment>
        </listOfEventAssignments>
      </event>
      <event>
        <trigger>
          <math xmlns="http://www.w3.org/1998/Math/MathML">
            <apply>
              <gt/>
              <ci> time </ci>
              <cn type="integer"> 25 </cn>
            </apply>
          </math>
        </trigger>
        <delay>
          <math xmlns="http://www.w3.org/1998/Math/MathML">
            <cn type="integer"> 0 </cn>
          </math>
        </delay>
        <listOfEventAssignments>
          <eventAssignment variable="smooth_D_slope">
            <math xmlns="http://www.w3.org/1998/Math/MathML">
              <cn> -0.052196 </cn>
            </math>
          </eventAssignment>
          <eventAssignment variable="smooth_D_offset">
            <math xmlns="http://www.w3.org/1998/Math/MathML">
              <cn> 1.6165 </cn>
            </math>
          </eventAssignment>
        </listOfEventAssignments>
      </event>
      <event>
        <trigger>
          <math xmlns="http://www.w3.org/1998/Math/MathML">
            <apply>
              <gt/>
              <ci> time </ci>
              <cn type="integer"> 30 </cn>
            </apply>
          </math>
        </trigger>
        <delay>
          <math xmlns="http://www.w3.org/1998/Math/MathML">
            <cn type="integer"> 0 </cn>
          </math>
        </delay>
        <listOfEventAssignments>
          <eventAssignment variable="smooth_D_slope">
            <math xmlns="http://www.w3.org/1998/Math/MathML">
              <cn> -0.002558 </cn>
            </math>
          </eventAssignment>
          <eventAssignment variable="smooth_D_offset">
            <math xmlns="http://www.w3.org/1998/Math/MathML">
              <cn> 0.12736 </cn>
            </math>
          </eventAssignment>
        </listOfEventAssignments>
      </event>
      <event>
        <trigger>
          <math xmlns="http://www.w3.org/1998/Math/MathML">
            <apply>
              <gt/>
              <ci> time </ci>
              <cn type="integer"> 40 </cn>
            </apply>
          </math>
        </trigger>
        <delay>
          <math xmlns="http://www.w3.org/1998/Math/MathML">
            <cn type="integer"> 0 </cn>
          </math>
        </delay>
        <listOfEventAssignments>
          <eventAssignment variable="smooth_D_slope">
            <math xmlns="http://www.w3.org/1998/Math/MathML">
              <cn> -0.001341 </cn>
            </math>
          </eventAssignment>
          <eventAssignment variable="smooth_D_offset">
            <math xmlns="http://www.w3.org/1998/Math/MathML">
              <cn> 0.07868 </cn>
            </math>
          </eventAssignment>
        </listOfEventAssignments>
      </event>
      <event>
        <trigger>
          <math xmlns="http://www.w3.org/1998/Math/MathML">
            <apply>
              <gt/>
              <ci> time </ci>
              <cn type="integer"> 50 </cn>
            </apply>
          </math>
        </trigger>
        <delay>
          <math xmlns="http://www.w3.org/1998/Math/MathML">
            <cn type="integer"> 0 </cn>
          </math>
        </delay>
        <listOfEventAssignments>
          <eventAssignment variable="smooth_D_slope">
            <math xmlns="http://www.w3.org/1998/Math/MathML">
              <cn> -0.001163 </cn>
            </math>
          </eventAssignment>
          <eventAssignment variable="smooth_D_offset">
            <math xmlns="http://www.w3.org/1998/Math/MathML">
              <cn> 0.06978 </cn>
            </math>
          </eventAssignment>
        </listOfEventAssignments>
      </event>
      <event>
        <trigger>
          <math xmlns="http://www.w3.org/1998/Math/MathML">
            <apply>
              <gt/>
              <ci> time </ci>
              <ci> tao </ci>
            </apply>
          </math>
        </trigger>
        <delay>
          <math xmlns="http://www.w3.org/1998/Math/MathML">
            <cn type="integer"> 0 </cn>
          </math>
        </delay>
        <listOfEventAssignments>
          <eventAssignment variable="r4">
            <math xmlns="http://www.w3.org/1998/Math/MathML">
              <ci> r4_0 </ci>
            </math>
          </eventAssignment>
        </listOfEventAssignments>
      </event>
    </listOfEvents>
  </model>
</sbml>
