# Supplementary material for: Analyzing the Functional Properties of the Creatine Kinase System with Multiscale ‘Sloppy’ Modeling
Source: PLoS Comput Biol. 2011 Aug 11;7(8):e1002130. doi: 10.1371/journal.pcbi.1002130 (PMC3166207; doi:10.1371/journal.pcbi.1002130)
Supplement: Dataset S1 — Patched SloppyCell Python library. This additional dataset consists of a patched version of the SloppyCell Python library, version 0.8.1, which is required to reproduce all calculations in this manuscript. The package is provided as a zip file. Detailed installation instructions can be found in the zip file. (ZIP) [file pcbi.1002130.s001.zip › SloppyCell_mod_Hannes_Hettling/Example/Tyson_1991/BIOMD0000000005.xml]

<?xml version="1.0" encoding="UTF-8"?>
<sbml level="2" metaid="_000000" version="1" xmlns="http://www.sbml.org/sbml/level2">
  <annotation>
<rdf:RDF xmlns:dc="http://purl.org/dc/elements/1.1/" xmlns:dcterms="http://purl.org/dc/terms/" xmlns:rdf="http://www.w3.org/1999/02/22-rdf-syntax-ns#" xmlns:vCard="http://www.w3.org/2001/vcard-rdf/3.0#">
<rdf:Description rdf:about="#_000000">
<dc:contributor rdf:parseType="Resource">
<vCard:N rdf:parseType="Resource">
<vCard:Family>Le Novère</vCard:Family>
<vCard:Given>Nicolas</vCard:Given>
</vCard:N>
<vCard:EMAIL>lenov@ebi.ac.uk</vCard:EMAIL>
<vCard:ORG>
<vCard:Orgname>EMBL-EBI</vCard:Orgname>
</vCard:ORG>
</dc:contributor>
<dcterms:created rdf:parseType="Resource">
<dcterms:W3CDTF>2005-02-08T18:28:27</dcterms:W3CDTF>
</dcterms:created>
<dcterms:modified rdf:parseType="Resource">
<dcterms:W3CDTF>2005-06-27T16:54:42</dcterms:W3CDTF>
</dcterms:modified>
</rdf:Description>
</rdf:RDF>
</annotation>
<model id="Tyson1991CellModel_6" metaid="_000001" name="Tyson1991_CellCycle_6var">
    <notes>
      <body xmlns="http://www.w3.org/1999/xhtml">
        <h1>Cell Cycle Model; Tyson (1991, 6 variables)</h1>
	<table border="0" cellpadding="2" cellspacing="0">
          <thead>
            <tr>
              <th align="left" bgcolor="#eeeeee" valign="middle">Citation</th>
            </tr>
          </thead>
          <tbody>
            <tr>
              <td>Tyson JJ, (1991). Modeling the cell division cycle: cdc2 and cyclin interactions.  PNAS, 88: 7328-7332. <a href="http://www.pnas.org/cgi/content/abstract/88/16/7328">http://www.pnas.org/cgi/content/abstract/88/16/7328</a>
</td>
            </tr>
          </tbody>
        </table>
        <table border="0" cellpadding="2" cellspacing="0">
          <thead>
            <tr>
              <th align="left" bgcolor="#eeeeee" valign="middle">Description</th>
            </tr>
          </thead>
          <tbody>
            <tr>
              <td>
                A model of the cell cycle based on the interactions between cdc2 and cyclin. The model has six dynamic variables: C2 (cdc2); CP (cdc2-P complex); pM (P-cyclin-cdc2-P complex); M (active MPF, P-cyclin-cdc2 complex); Y (cyclin); and YP (cyclin-P). Total cyclin concentration (YT) is the sum YT=Y+YP+pM+M4 
              </td>
            </tr>
          </tbody>
        </table>
	<table border="0" cellpadding="2" cellspacing="0">
          <thead>
            <tr>
              <th align="left" bgcolor="#eeeeee" valign="middle">Rate constant      </th>
              <th align="left" bgcolor="#eeeeee" valign="middle">Reaction</th>
            </tr>
          </thead>
          <tbody>
            <tr>
              <td>k1aa = 0.015</td>
              <td>EmptySet -&gt; Y</td>
            </tr>
            <tr>
              <td>k2 = 0</td>
              <td>Y -&gt; EmptySet</td>
            </tr>
            <tr>
              <td>k3 = 200</td>
              <td>CP + Y -&gt; pM</td>
            </tr>
            <tr>
              <td>k4prime + k4*M[t]^2</td>
              <td>pM -&gt; M</td>
            </tr>
            <tr>
              <td>k5notP = 0</td>
              <td>M -&gt; pM</td>
            </tr>
            <tr>
              <td>k6 = 1</td>
              <td>M -&gt; C2 + YP</td>
            </tr>
            <tr>
              <td>k7 = 0.6</td>
              <td>YP -&gt; EmptySet</td>
            </tr>
            <tr>
              <td>k8notP = 1000000</td>
              <td>C2 -&gt; CP</td>
            </tr>
            <tr>
              <td>k9 = 1000</td>
              <td>CP -&gt; C2</td>
            </tr>
          </tbody>
        </table>
        <table border="0" cellpadding="2" cellspacing="0">
          <thead>
            <tr>
              <th align="left" bgcolor="#eeeeee" valign="middle">Variable</th>
              <th align="left" bgcolor="#eeeeee" valign="middle">IC  </th>
              <th align="left" bgcolor="#eeeeee" valign="middle">ODE</th>
            </tr>
          </thead>
          <tbody>
            <tr>
              <td>C2</td>
              <td>0</td>
              <td>C2'[t] == -(k8notP*C2[t]) + k9*CP[t] + k6*M[t]</td>
            </tr>
            <tr>
              <td>CP</td>
              <td>1</td>
              <td>CP'[t] == k8notP*C2[t] - k9*CP[t] - k3*CP[t]*Y[t]</td>
            </tr>
            <tr>
              <td>M</td>
              <td>0</td>
              <td>M'[t] == -(k5notP*M[t]) - k6*M[t] + (k4prime + k4*M[t]^2)*pM[t]</td>
            </tr>
            <tr>
              <td>pM</td>
              <td>0.3</td>
              <td>pM'[t] == k5notP*M[t] - (k4prime + k4*M[t]^2)*pM[t] + k3*CP[t]*Y[t]</td>
            </tr>
            <tr>
              <td>Y</td>
              <td>0</td>
              <td>Y'[t] == k1aa - k2*Y[t] - k3*CP[t]*Y[t]</td>
            </tr>
            <tr>
              <td>YP</td>
              <td>0</td>
              <td>YP'[t] == k6*M[t] - k7*YP[t]</td>
            </tr>
          </tbody>
        </table>
        <p>Generated by Cellerator Version 1.0 update 2.1125 using Mathematica 4.2 for 
				Mac OS X (June 4, 2002), November 27, 2002 12:12:10, using (PowerMac,PowerPC,
				Mac OS X,MacOSX,Darwin)</p>
        <p>author=B.E.Shapiro</p>
      </body>	
    </notes>
    <annotation>
      <rdf:RDF xmlns:dc="http://purl.org/dc/elements/1.1/" xmlns:dcterms="http://purl.org/dc/terms/" xmlns:rdf="http://www.w3.org/1999/02/22-rdf-syntax-ns#" xmlns:vCard="http://www.w3.org/2001/vcard-rdf/3.0#">
        <rdf:Description rdf:about="#_000001">
          
          <dc:relation>
            <rdf:Bag>
              
              <rdf:li rdf:resource="http://www.geneontology.org/#GO:0000278"/>
              <rdf:li rdf:resource="http://www.reactome.org/#69278"/>
<rdf:li rdf:resource="http://www.ebi.ac.uk/biomodels/#BIOMD0000000005"/>

<rdf:li rdf:resource="http://www.ncbi.nlm.nih.gov/Taxonomy/#33154"/>
<rdf:li rdf:resource="http://www.genome.jp/kegg/pathway/#sce04110"/>
<rdf:li rdf:resource="http://www.ncbi.nlm.nih.gov/PubMed/#1831270"/>
</rdf:Bag>
          </dc:relation>
        
<dc:creator rdf:parseType="Resource">
<rdf:Bag>
<rdf:li rdf:parseType="Resource">
<vCard:N rdf:parseType="Resource">
<vCard:Family>Shapiro</vCard:Family>
<vCard:Given>Bruce</vCard:Given>
</vCard:N>
<vCard:EMAIL>bshapiro@jpl.nasa.gov</vCard:EMAIL>
<vCard:ORG>
<vCard:Orgname>NASA Jet Propulsion Laboratory</vCard:Orgname>
</vCard:ORG>
</rdf:li>
</rdf:Bag>
</dc:creator>
</rdf:Description>
      </rdf:RDF>   
    </annotation>
    <listOfCompartments>
      <compartment id="cell" metaid="_000002">
        <annotation>
          <rdf:RDF xmlns:dc="http://purl.org/dc/elements/1.1/" xmlns:dcterms="http://purl.org/dc/terms/" xmlns:rdf="http://www.w3.org/1999/02/22-rdf-syntax-ns#" xmlns:vCard="http://www.w3.org/2001/vcard-rdf/3.0#">
            <rdf:Description rdf:about="#_000002">
              <dc:relation>
                <rdf:Bag>
                  <rdf:li rdf:resource="http://www.geneontology.org/#GO:0005623"/>
                </rdf:Bag>
              </dc:relation>
            </rdf:Description>
          </rdf:RDF>  
        </annotation> 
      </compartment>
    </listOfCompartments>
    <listOfSpecies>
      <species boundaryCondition="true" compartment="cell" hasOnlySubstanceUnits="true" id="EmptySet" initialAmount="0" metaid="_000003"/>
      <species compartment="cell" hasOnlySubstanceUnits="true" id="C2" initialAmount="0" metaid="_000004" name="cdc2k">
<annotation>
<rdf:RDF xmlns:dc="http://purl.org/dc/elements/1.1/" xmlns:dcterms="http://purl.org/dc/terms/" xmlns:rdf="http://www.w3.org/1999/02/22-rdf-syntax-ns#" xmlns:vCard="http://www.w3.org/2001/vcard-rdf/3.0#">
<rdf:Description rdf:about="#_000004">
<dc:relation>
<rdf:Bag>
<rdf:li rdf:resource="http://www.uniprot.org/#P04551"/>
</rdf:Bag>
</dc:relation>
</rdf:Description>
</rdf:RDF>
</annotation>
</species>
      <species compartment="cell" hasOnlySubstanceUnits="true" id="CP" initialAmount="1" metaid="_000005" name="cdc2k-P">
<annotation>
<rdf:RDF xmlns:dc="http://purl.org/dc/elements/1.1/" xmlns:dcterms="http://purl.org/dc/terms/" xmlns:rdf="http://www.w3.org/1999/02/22-rdf-syntax-ns#" xmlns:vCard="http://www.w3.org/2001/vcard-rdf/3.0#">
<rdf:Description rdf:about="#_000005">
<dc:relation>
<rdf:Bag>
<rdf:li rdf:resource="http://www.uniprot.org/#P04551"/>
</rdf:Bag>
</dc:relation>
</rdf:Description>
</rdf:RDF>
</annotation>
</species>
      <species compartment="cell" hasOnlySubstanceUnits="true" id="M" initialAmount="0" metaid="_000006" name="p-cyclin_cdc2">
<annotation>
<rdf:RDF xmlns:dc="http://purl.org/dc/elements/1.1/" xmlns:dcterms="http://purl.org/dc/terms/" xmlns:rdf="http://www.w3.org/1999/02/22-rdf-syntax-ns#" xmlns:vCard="http://www.w3.org/2001/vcard-rdf/3.0#">
<rdf:Description rdf:about="#_000006">
<dc:relation>
<rdf:Bag>
<rdf:li rdf:resource="http://www.uniprot.org/#P04551"/>
</rdf:Bag>
</dc:relation>
</rdf:Description>
</rdf:RDF>
</annotation>
</species>
      <species compartment="cell" hasOnlySubstanceUnits="true" id="pM" initialAmount="0.3" metaid="_000007" name="p-cyclin_cdc2-p">
<annotation>
<rdf:RDF xmlns:dc="http://purl.org/dc/elements/1.1/" xmlns:dcterms="http://purl.org/dc/terms/" xmlns:rdf="http://www.w3.org/1999/02/22-rdf-syntax-ns#" xmlns:vCard="http://www.w3.org/2001/vcard-rdf/3.0#">
<rdf:Description rdf:about="#_000007">
<dc:relation>
<rdf:Bag>
<rdf:li rdf:resource="http://www.uniprot.org/#P04551"/>
</rdf:Bag>
</dc:relation>
</rdf:Description>
</rdf:RDF>
</annotation>
</species>
      <species compartment="cell" hasOnlySubstanceUnits="true" id="Y" initialAmount="0" metaid="_000008" name="cyclin">
<annotation>
<rdf:RDF xmlns:dc="http://purl.org/dc/elements/1.1/" xmlns:dcterms="http://purl.org/dc/terms/" xmlns:rdf="http://www.w3.org/1999/02/22-rdf-syntax-ns#" xmlns:vCard="http://www.w3.org/2001/vcard-rdf/3.0#">
<rdf:Description rdf:about="#_000008">
<dc:relation>
<rdf:Bag>
<rdf:li rdf:resource="http://www.ebi.ac.uk/interpro/#IPR006670"/>
</rdf:Bag>
</dc:relation>
</rdf:Description>
</rdf:RDF>
</annotation>
</species>
      <species compartment="cell" hasOnlySubstanceUnits="true" id="YP" initialAmount="0" metaid="_000009" name="p-cyclin">
<annotation>
<rdf:RDF xmlns:dc="http://purl.org/dc/elements/1.1/" xmlns:dcterms="http://purl.org/dc/terms/" xmlns:rdf="http://www.w3.org/1999/02/22-rdf-syntax-ns#" xmlns:vCard="http://www.w3.org/2001/vcard-rdf/3.0#">
<rdf:Description rdf:about="#_000009">
<dc:relation>
<rdf:Bag>
<rdf:li rdf:resource="http://www.ebi.ac.uk/interpro/#IPR006670"/>
</rdf:Bag>
</dc:relation>
</rdf:Description>
</rdf:RDF>
</annotation>
</species>
    </listOfSpecies>
    <listOfReactions>
      <reaction id="Reaction1" metaid="_000010" name="cyclin_cdc2k dissociation" reversible="false">
        <annotation>
          <rdf:RDF xmlns:dc="http://purl.org/dc/elements/1.1/" xmlns:dcterms="http://purl.org/dc/terms/" xmlns:rdf="http://www.w3.org/1999/02/22-rdf-syntax-ns#" xmlns:vCard="http://www.w3.org/2001/vcard-rdf/3.0#">
            <rdf:Description rdf:about="#_000010">
              <dc:relation>
                <rdf:Bag>
                  <rdf:li rdf:resource="http://www.geneontology.org/#GO:0000079"/>
                </rdf:Bag>
              </dc:relation>
            </rdf:Description>
          </rdf:RDF>  
        </annotation> 
        <listOfReactants>
          <speciesReference species="M"/>
        </listOfReactants>
        <listOfProducts>
          <speciesReference species="C2"/>
          <speciesReference species="YP"/>
        </listOfProducts>
        <kineticLaw>
          <math xmlns="http://www.w3.org/1998/Math/MathML">
            <apply>
              <times/>
              <ci>k6</ci>
              <ci>M</ci>
            </apply>
          </math>
          <listOfParameters>
            <parameter id="k6" value="1"/>
          </listOfParameters>
        </kineticLaw>
      </reaction>
      <reaction id="Reaction2" metaid="_000011" name="cdc2k phosphorylation" reversible="false">
        <listOfReactants>
          <speciesReference species="C2"/>
        </listOfReactants>
        <listOfProducts>
          <speciesReference species="CP"/>
        </listOfProducts>
        <kineticLaw>
          <math xmlns="http://www.w3.org/1998/Math/MathML">
            <apply>
              <times/>
              <ci> C2 </ci>
              <ci> k8notP </ci>
            </apply>
          </math>
          <listOfParameters>
            <parameter id="k8notP" value="1e+06"/>
          </listOfParameters>
        </kineticLaw>
      </reaction>
      <reaction id="Reaction3" metaid="_000012" name="cdc2k dephosphorylation" reversible="false">
        <listOfReactants>
          <speciesReference species="CP"/>
        </listOfReactants>
        <listOfProducts>
          <speciesReference species="C2"/>
        </listOfProducts>
        <kineticLaw>
          <math xmlns="http://www.w3.org/1998/Math/MathML">
            <apply>
              <times/>
              <ci> CP </ci>
              <ci> k9 </ci>
            </apply>
          </math>
          <listOfParameters>
            <parameter id="k9" value="1000"/>
          </listOfParameters>
        </kineticLaw>
      </reaction>
      <reaction id="Reaction4" metaid="_000013" name="cyclin cdc2k-p association" reversible="false">
        <annotation>
          <rdf:RDF xmlns:dc="http://purl.org/dc/elements/1.1/" xmlns:dcterms="http://purl.org/dc/terms/" xmlns:rdf="http://www.w3.org/1999/02/22-rdf-syntax-ns#" xmlns:vCard="http://www.w3.org/2001/vcard-rdf/3.0#">
            <rdf:Description rdf:about="#_000013">
              <dc:relation>
                <rdf:Bag>
                  <rdf:li rdf:resource="http://www.reactome.org/#68910"/>
                <rdf:li rdf:resource="http://www.reactome.org/#69282"/>
</rdf:Bag>
              </dc:relation>
            </rdf:Description>
          </rdf:RDF>  
        </annotation> 
        <listOfReactants>
          <speciesReference species="CP"/>
          <speciesReference species="Y"/>
        </listOfReactants>
        <listOfProducts>
          <speciesReference species="pM"/>
        </listOfProducts>
        <kineticLaw>
          <math xmlns="http://www.w3.org/1998/Math/MathML">
            <apply>
              <times/>
              <ci> CP </ci>
              <ci> k3 </ci>
              <ci> Y </ci>
            </apply>
          </math>
          <listOfParameters>
            <parameter id="k3" value="200"/>
          </listOfParameters>
        </kineticLaw>
      </reaction>
      <reaction id="Reaction5" metaid="_000014" name="deactivation of cdc2 kinase" reversible="false">
        <annotation>
          <rdf:RDF xmlns:dc="http://purl.org/dc/elements/1.1/" xmlns:dcterms="http://purl.org/dc/terms/" xmlns:rdf="http://www.w3.org/1999/02/22-rdf-syntax-ns#" xmlns:vCard="http://www.w3.org/2001/vcard-rdf/3.0#">
            <rdf:Description rdf:about="#_000014">
              <dc:relation>
                <rdf:Bag>
                  <rdf:li rdf:resource="http://www.reactome.org/#69260"/>
                <rdf:li rdf:resource="http://www.geneontology.org/#GO:0045736"/>
<rdf:li rdf:resource="http://www.ebi.ac.uk/IntEnz/#EC 2.7.1.37"/>
</rdf:Bag>
              </dc:relation>
            </rdf:Description>
          </rdf:RDF>  
        </annotation> 
        <listOfReactants>
          <speciesReference species="M"/>
        </listOfReactants>
        <listOfProducts>
          <speciesReference species="pM"/>
        </listOfProducts>
        <kineticLaw>
          <math xmlns="http://www.w3.org/1998/Math/MathML">
            <apply>
              <times/>
              <ci> k5notP </ci>
              <ci> M </ci>
            </apply>
          </math>
          <listOfParameters>
            <parameter id="k5notP" value="0"/>
          </listOfParameters>
        </kineticLaw>
      </reaction>
      <reaction id="Reaction6" metaid="_000015" name="cyclin biosynthesis" reversible="false">
        <listOfReactants>
          <speciesReference species="EmptySet"/>
        </listOfReactants>
        <listOfProducts>
          <speciesReference species="Y"/>
        </listOfProducts>
        <kineticLaw>
          <math xmlns="http://www.w3.org/1998/Math/MathML">
            <ci> k1aa </ci>
          </math>
          <listOfParameters>
            <parameter id="k1aa" value="0.015"/>
          </listOfParameters>
        </kineticLaw>
      </reaction>
      <reaction id="Reaction7" metaid="_000016" name="default degradation of cyclin" reversible="false">
        <listOfReactants>
          <speciesReference species="Y"/>
        </listOfReactants>
        <listOfProducts>
          <speciesReference species="EmptySet"/>
        </listOfProducts>
        <kineticLaw>
          <math xmlns="http://www.w3.org/1998/Math/MathML">
            <apply>
              <times/>
              <ci> k2 </ci>
              <ci> Y </ci>
            </apply>
          </math>
          <listOfParameters>
            <parameter id="k2" value="0"/>
          </listOfParameters>
        </kineticLaw>
      </reaction>
      <reaction id="Reaction8" metaid="_000017" name="cdc2 kinase triggered degration of cyclin" reversible="false">
        <annotation>
          <rdf:RDF xmlns:dc="http://purl.org/dc/elements/1.1/" xmlns:dcterms="http://purl.org/dc/terms/" xmlns:rdf="http://www.w3.org/1999/02/22-rdf-syntax-ns#" xmlns:vCard="http://www.w3.org/2001/vcard-rdf/3.0#">
            <rdf:Description rdf:about="#_000017">
              <dc:relation>
                <rdf:Bag>
                  <rdf:li rdf:resource="http://www.reactome.org/#69271"/>
                <rdf:li rdf:resource="http://www.reactome.org/#69766"/>
<rdf:li rdf:resource="http://www.geneontology.org/#GO:0008054"/>
</rdf:Bag>
              </dc:relation>
            </rdf:Description>
          </rdf:RDF>  
        </annotation> 
        <listOfReactants>
          <speciesReference species="YP"/>
        </listOfReactants>
        <listOfProducts>
          <speciesReference species="EmptySet"/>
        </listOfProducts>
        <kineticLaw>
          <math xmlns="http://www.w3.org/1998/Math/MathML">
            <apply>
              <times/>
              <ci> k7 </ci>
              <ci> YP </ci>
            </apply>
          </math>
          <listOfParameters>
            <parameter id="k7" value="0.6"/>
          </listOfParameters>
        </kineticLaw>
      </reaction>
      <reaction id="Reaction9" metaid="_000018" name="activation of cdc2 kinase" reversible="false">
        <annotation>
          <rdf:RDF xmlns:dc="http://purl.org/dc/elements/1.1/" xmlns:dcterms="http://purl.org/dc/terms/" xmlns:rdf="http://www.w3.org/1999/02/22-rdf-syntax-ns#" xmlns:vCard="http://www.w3.org/2001/vcard-rdf/3.0#">
            <rdf:Description rdf:about="#_000017">
              <dc:relation>
                <rdf:Bag>
                  <rdf:li rdf:resource="http://www.reactome.org/#69263"/>
                </rdf:Bag>
              </dc:relation>
            </rdf:Description>
          <rdf:Description rdf:about="#_000018">
<dc:relation>
<rdf:Bag>
<rdf:li rdf:resource="http://www.reactome.org/#69263"/>
<rdf:li rdf:resource="http://www.geneontology.org/#GO:0045737"/>
<rdf:li rdf:resource="http://www.ebi.ac.uk/IntEnz/#EC 3.1.3.16"/>
</rdf:Bag>
</dc:relation>
</rdf:Description>
</rdf:RDF>  
        </annotation> 
        <listOfReactants>
          <speciesReference species="pM"/>
        </listOfReactants>
        <listOfProducts>
          <speciesReference species="M"/>
        </listOfProducts>
        <kineticLaw>
          <math xmlns="http://www.w3.org/1998/Math/MathML">
            <apply>
              <times/>
              <ci> pM </ci>
              <apply>
                <plus/>
                <ci> k4prime </ci>
                <apply>
                  <times/>
                  <ci> k4 </ci>
                  <apply>
                    <power/>
                    <ci> M </ci>
                    <cn type="integer"> 2 </cn>
                  </apply>
                </apply>
              </apply>
            </apply>
          </math>
          <listOfParameters>
            <parameter id="k4" value="180"/>
            <parameter id="k4prime" value="0.018"/>
          </listOfParameters>
        </kineticLaw>
      </reaction>
    </listOfReactions>
  </model>
</sbml>
