# Supplementary material for: Analyzing the Functional Properties of the Creatine Kinase System with Multiscale ‘Sloppy’ Modeling
Source: PLoS Comput Biol. 2011 Aug 11;7(8):e1002130. doi: 10.1371/journal.pcbi.1002130 (PMC3166207; doi:10.1371/journal.pcbi.1002130)
Supplement: Dataset S1 — Patched SloppyCell Python library. This additional dataset consists of a patched version of the SloppyCell Python library, version 0.8.1, which is required to reproduce all calculations in this manuscript. The package is provided as a zip file. Detailed installation instructions can be found in the zip file. (ZIP) [file pcbi.1002130.s001.zip › SloppyCell_mod_Hannes_Hettling/ExprManip/CVS/Entries]

/AST.py/1.10/Sun May  6 19:12:10 2007//
/Differentiation.py/1.12/Wed Sep 23 18:41:06 2009//
/Extraction.py/1.4/Wed May  9 16:58:00 2007//
/Py2TeX.py/1.8/Thu Apr 30 22:34:32 2009//
/Simplify.py/1.4/Sun Dec 10 22:50:16 2006//
/Substitution.py/1.7/Tue Dec 30 01:56:21 2008//
/__init__.py/1.4/Sun May  6 19:12:10 2007//
D
