# Supplementary material for: Analyzing the Functional Properties of the Creatine Kinase System with Multiscale ‘Sloppy’ Modeling
Source: PLoS Comput Biol. 2011 Aug 11;7(8):e1002130. doi: 10.1371/journal.pcbi.1002130 (PMC3166207; doi:10.1371/journal.pcbi.1002130)
Supplement: Dataset S1 — Patched SloppyCell Python library. This additional dataset consists of a patched version of the SloppyCell Python library, version 0.8.1, which is required to reproduce all calculations in this manuscript. The package is provided as a zip file. Detailed installation instructions can be found in the zip file. (ZIP) [file pcbi.1002130.s001.zip › SloppyCell_mod_Hannes_Hettling/misc_c.c]

#include <math.h>

double log_gaussian_prior_integrand(double u, double ak, double bk, double mulB, double siglB, double T, double B_best, double lB_best);

double log_gaussian_prior_integrand(double u, double ak, double bk, double mulB, double siglB, double T, double B_best, double lB_best){
    double B = exp(u) * B_best;
    double lB = u + lB_best;
    double ret = exp(-ak/(2*T) * pow(B-B_best,2) - pow(lB-mulB,2)/(2 * pow(siglB,2)));
    return ret;
}
