# Supplementary material for: Analyzing the Functional Properties of the Creatine Kinase System with Multiscale ‘Sloppy’ Modeling
Source: PLoS Comput Biol. 2011 Aug 11;7(8):e1002130. doi: 10.1371/journal.pcbi.1002130 (PMC3166207; doi:10.1371/journal.pcbi.1002130)
Supplement: Dataset S1 — Patched SloppyCell Python library. This additional dataset consists of a patched version of the SloppyCell Python library, version 0.8.1, which is required to reproduce all calculations in this manuscript. The package is provided as a zip file. Detailed installation instructions can be found in the zip file. (ZIP) [file pcbi.1002130.s001.zip › SloppyCell_mod_Hannes_Hettling/misc_c.pyf]

python module misc_c
interface
  function log_gaussian_prior_integrand(u, ak, bk, mulB, siglB, T, B_best, lB_best) result (res)
    intent(c) log_gaussian_prior_integrand
    intent(c)
    double precision intent(in) :: u
    double precision intent(in) :: ak
    double precision intent(in) :: bk
    double precision intent(in) :: mulB
    double precision intent(in) :: siglB
    double precision intent(in) :: T
    double precision intent(in) :: B_best
    double precision intent(in) :: lB_best
    double precision intent(out) :: res
  end function  
end interface
end python module
