# Supplementary material for: Analyzing the Functional Properties of the Creatine Kinase System with Multiscale ‘Sloppy’ Modeling
Source: PLoS Comput Biol. 2011 Aug 11;7(8):e1002130. doi: 10.1371/journal.pcbi.1002130 (PMC3166207; doi:10.1371/journal.pcbi.1002130)
Supplement: Dataset S1 — Patched SloppyCell Python library. This additional dataset consists of a patched version of the SloppyCell Python library, version 0.8.1, which is required to reproduce all calculations in this manuscript. The package is provided as a zip file. Detailed installation instructions can be found in the zip file. (ZIP) [file pcbi.1002130.s001.zip › SloppyCell_mod_Hannes_Hettling/Optimization.py]

import copy
import sys

import logging
logger = logging.getLogger('Optimization')

import scipy

import SloppyCell.KeyedList_mod as KeyedList_mod
import SloppyCell.Utility as Utility
KeyedList = KeyedList_mod.KeyedList

def fmin_powell_log_params(m, params, *args, **kwargs):
    def func(log_params):
        try:
            return m.cost_log_params(log_params)
        except Utility.SloppyCellException:
            logger.warn('Exception in cost evaluation. Cost set to inf.')
            return scipy.inf

    pmin = scipy.optimize.fmin_powell(func, scipy.log(params), 
                                      *args, **kwargs)
    if isinstance(params, KeyedList):
        pout = params.copy()
        pout.update(scipy.exp(pmin))
        return pout
    else:
        return scipy.exp(pmin)

def fmin_log_params(m, params, *args, **kwargs):
    def func(log_params):
        try:
            return m.cost_log_params(log_params)
        except Utility.SloppyCellException:
            logger.warn('Exception in cost evaluation. Cost set to inf.')
            return scipy.inf

    pmin = scipy.optimize.fmin(func, scipy.log(params),
                               *args, **kwargs)

    if isinstance(params, KeyedList):
        pout = params.copy()
        pout.update(scipy.exp(pmin))
        return pout
    else:
        return scipy.exp(pmin)

def fmin(m, params, *args, **kwargs):
    def func(params):
        try:
            return m.cost(params)
        except Utility.SloppyCellException:
            logger.warn('Exception in cost evaluation. Cost set to inf.')
            return scipy.inf

    pmin = scipy.optimize.fmin(func, params, *args, **kwargs)

    if isinstance(params, KeyedList):
        pout = params.copy()
        pout.update(pmin)
        return pout
    else:
        return pmin


def fmin_xform(m, params, xforms, invforms, *args, **kwargs):
    """
    Nelder-Mead the cost over an arbitrary transform on the parameters.

    m         Model to minimize the cost for
    params    initial parameter estimate
    xforms    sequence of transforms (of length, len(params)) to apply to the 
              parameters before optimizing
    invforms  sequences of inverse transforms to get back to straight parameters
    *args     passed on to scipy.optimize.fmin
    **kwargs  passed on to scipy.optimize.fmin
              For information on these, consult help(scipy.optimize.fmin)
    """
    def func(xp, invforms):
        p = [inv(xp_val) for (xp_val, inv) in zip(xp, invforms)]
        try:
            return m.cost(p)
        except Utility.SloppyCellException:
            logger.warn('Exception in cost evaluation. Cost set to inf.')
            return scipy.inf

    params = scipy.array([x(xp_val) for (xp_val, x) in zip(params, xforms)])
    pmin = scipy.optimize.fmin(func, params, args = (invforms,),
                               *args, **kwargs)

    pmin = [inv(xp_val) for (xp_val, inv) in zip(pmin, invforms)]
    if isinstance(params, KeyedList):
        pout = params.copy()
        pout.update(pmin)
        return pout
    else:
        return pmin

import SloppyCell.lmopt as lmopt
def fmin_lm_log_params(m, params, *args, **kwargs):
    """
    Minimize the cost of a model using Levenberg-Marquadt in terms of log 
    parameters.

    The *args and **kwargs represent additional parmeters that will be passed to
    the optimization algorithm. For your convenience, the docstring of that
    function is appended below:

    """
    Nres = len(m.residuals)
    def func(log_params):
        try:
            return m.res_log_params(log_params)
        except Utility.SloppyCellException:
            logger.warn('Exception in cost evaluation. Cost set to inf.')
            return [scipy.inf] * Nres

    jac = lambda lp: scipy.asarray(m.jacobian_log_params_sens(lp))
    sln = lmopt.fmin_lm(f=func, x0=scipy.log(params), fprime=jac,
                        *args, **kwargs)
    if isinstance(params, KeyedList):
        pout = params.copy()
        pout.update(scipy.exp(sln))
        return pout
    else:
        return scipy.exp(sln)
fmin_lm_log_params.__doc__ = fmin_lm_log_params.__doc__ + lmopt.fmin_lm.__doc__

def leastsq_log_params(m, params, *args, **kwargs):
    # Dfun = m.jacobian_log_params_sens
    if len(m.residuals) < len(params):
        raise ValueError('leastsq cannot be used when number of residuals '
                         '(roughly number of data points) is less than number '
                         'of optimizable parameters.')
    
    Nres = len(m.residuals)
    def func(log_params):
        try:
            return m.res_log_params(log_params)
        except Utility.SloppyCellException:
            logger.warn('Exception in cost evaluation. Cost set to inf.')
            return [scipy.inf] * Nres
    pmin, msg = scipy.optimize.leastsq(func, scipy.log(params), *args, **kwargs)

    if isinstance(params, KeyedList):
        pout = params.copy()
        pout.update(scipy.exp(pmin))
        return pout
    else:
        return scipy.exp(pmin)
