# Supplementary material for: Analyzing the Functional Properties of the Creatine Kinase System with Multiscale ‘Sloppy’ Modeling
Source: PLoS Comput Biol. 2011 Aug 11;7(8):e1002130. doi: 10.1371/journal.pcbi.1002130 (PMC3166207; doi:10.1371/journal.pcbi.1002130)
Supplement: Dataset S2 — Model files and Python code. This zip file contains the model in SBML format and all Python scripts necessary to reproduce the results in this study. (ZIP) [file pcbi.1002130.s002.zip]

Archive with 11 entries (8 files):
- dataset_S2_Code_Hannes_Hettling/
- dataset_S2_Code_Hannes_Hettling/Code_Hannes_Hettling/
- dataset_S2_Code_Hannes_Hettling/Code_Hannes_Hettling/ajp_net.xml
- dataset_S2_Code_Hannes_Hettling/Code_Hannes_Hettling/get_predict_values.py
- dataset_S2_Code_Hannes_Hettling/Code_Hannes_Hettling/make_ensemble.py
- dataset_S2_Code_Hannes_Hettling/Code_Hannes_Hettling/make_plots.py
- dataset_S2_Code_Hannes_Hettling/Code_Hannes_Hettling/make_predictions.py
- dataset_S2_Code_Hannes_Hettling/Code_Hannes_Hettling/Nets_Expts_Model.py
- dataset_S2_Code_Hannes_Hettling/Code_Hannes_Hettling/pickled/
- dataset_S2_Code_Hannes_Hettling/Code_Hannes_Hettling/pickled/opt_params_hannes_hettling.bp
- dataset_S2_Code_Hannes_Hettling/Code_Hannes_Hettling/README.txt
