# Supplementary material for: Analyzing the Functional Properties of the Creatine Kinase System with Multiscale ‘Sloppy’ Modeling
Source: PLoS Comput Biol. 2011 Aug 11;7(8):e1002130. doi: 10.1371/journal.pcbi.1002130 (PMC3166207; doi:10.1371/journal.pcbi.1002130)
Supplement: Dataset S2 — Model files and Python code. This zip file contains the model in SBML format and all Python scripts necessary to reproduce the results in this study. (ZIP) [file pcbi.1002130.s002.zip › dataset_S2_Code_Hannes_Hettling/Code_Hannes_Hettling/ajp_net.xml]

<?xml version="1.0" encoding="UTF-8"?>
<sbml xmlns="http://www.sbml.org/sbml/level2" level="2" version="1">
  <model id="Kongas___Van_Beek" name="Kongas2001_creatine">
    <listOfCompartments>
      <compartment id="IMS" name="IMS" size="0.0625"/>
      <compartment id="CYT" name="CYT" size="0.75"/>
      <compartment id="cell" name="cell" size="1"/>
    </listOfCompartments>
    <listOfSpecies>
      <species id="ADPi" name="ADPi" compartment="IMS" initialConcentration="39"/>
      <species id="ATPi" name="ATPi" compartment="IMS" initialConcentration="5626"/>
      <species id="Cri" name="Cri" compartment="IMS" initialConcentration="9789"/>
      <species id="PCri" name="PCri" compartment="IMS" initialConcentration="5711"/>
      <species id="PCr" name="PCr" compartment="CYT" initialConcentration="5710"/>
      <species id="ADP" name="ADP" compartment="CYT" initialConcentration="64"/>
      <species id="ATP" name="ATP" compartment="CYT" initialConcentration="5601"/>
      <species id="Cr" name="Cr" compartment="CYT" initialConcentration="9789"/>
      <species id="P_ii" name="P_ii" compartment="IMS" initialConcentration="910"/>
      <species id="P_i" name="P_i" compartment="CYT" initialConcentration="912"/>
      <species id="j_diff_pcr" compartment="cell" initialConcentration="1" boundaryCondition="true"/>
      <species id="j_diff_atp" compartment="cell" initialConcentration="1" boundaryCondition="true"/>
      <species id="densyn" compartment="cell" initialConcentration="0" boundaryCondition="true"/>
      <species id="tmito" compartment="cell" initialConcentration="0" boundaryCondition="true"/>
      <species id="vatpnorm" compartment="cell" initialConcentration="0" boundaryCondition="true"/>
      <species id="jsyn" compartment="cell" initialConcentration="0" boundaryCondition="true"/>
      <species id="flux_ratio" compartment="cell" initialConcentration="1" boundaryCondition="true"/>
      <species id="j_ck_mi" name="j_ck_mi" compartment="cell" initialConcentration="0" boundaryCondition="true"/>
      <species id="j_ck_mm" name="j_ck_mm" compartment="cell" initialConcentration="0" boundaryCondition="true"/>
      <species id="j_diff_adp" compartment="cell" initialConcentration="0"/>
      <species id="j_diff_cr" compartment="cell" initialConcentration="0"/>
      <species id="j_diff_pi" compartment="cell" initialConcentration="0"/>
    </listOfSpecies>
    <listOfParameters>
      <parameter id="stepsize" value="0.001"/>
      <parameter id="phase" value="0" constant="false"/>
      <parameter id="heartrate_bpm" value="135" constant="false"/>
      <parameter id="heartrate_basis" value="135"/>
      <parameter id="heartrate_test" value="220"/>
      <parameter id="fracDia" value="0.6666" constant="false"/> <!-- gets calculated from fracSysUp, down in assignment rule  -->
      <parameter id="fracSysUp" value="0.1666666666"/>
      <parameter id="fracSysDown" value="0.1666666666"/>
      <parameter id="VhydAmp_basis" value="2918.41631673665" constant="false"/>
      <parameter id="VhydAmp_test" value="3764.84703059388" constant="false"/>
      <parameter id="time_Jhyd_step" name="time_Jhyd_step" value="40"/>
      <parameter id="Jhyd_test" name="Jhyd_test" value="627.6" constant="false"/>
      <parameter id="Jhyd_basis" name="Jhyd_basis" value="486.5"/>
      <parameter id="last_time_fired" value="0" constant="false"/>
      <parameter id="Jhyd" name="Jhyd" value="486.5" constant="false"/>
      <parameter id="ck_factor_iaa" name="ck_factor_iaa" value="1"/>
      <parameter id="ck_factor_ia" name="ck_factor_ia" value="0.0286"/>
      <parameter id="tmito_factor" name="tmito_factor" value="0" constant="false"/>
      <parameter id="PSmomATP" name="PSmomATP" value="13.29477"/>
      <parameter id="K_CK_eq" name="K_CK_eq" value="152"/>
      <parameter id="VmaxMMb" value="46303.5434543713" constant="false"/>
      <parameter id="VmaxMib" value="3520.34110227692" constant="false"/>
      <parameter id="Vol_cyt" name="Vol_cyt" value="0.461"/>
      <parameter id="Vol_ims" name="Vol_ims" value="0.038"/>
      <parameter id="epsilon" name="epsilon" value="1e-07"/>
      
      <!-- 
        <parameter id="VmaxMif_full_activity" value="2138.73"/> 
      <parameter id="VmaxMMf_full_activity" value="45905.25"/>
    
      -->
       <parameter id="VmaxMif_full_activity" value="882.0756"/>
      <parameter id="VmaxMMf_full_activity" value="11441.78"/>
      

      <parameter id="VmaxMif" value="882.0756" constant="false"/>
      <parameter id="VmaxMMf" value="11441.78" constant="false"/>
      <parameter id="KiaMi" value="750"/>
      <parameter id="KbMi" value="5200"/>
      <parameter id="KicMi" value="204.8"/>
      <parameter id="KdMi" value="500"/>
      <parameter id="KibMi" value="28800"/>
      <parameter id="KidMi" value="1600"/>
      <parameter id="KiaMM" value="900"/>
      <parameter id="KbMM" value="15500"/>
      <parameter id="KicMM" value="222.4"/>
      <parameter id="KdMM" value="1670"/>
      <parameter id="KibMM" value="34900"/>
      <parameter id="KidMM" value="4730"/>
      <parameter id="Vmaxsyn" name="Vmaxsyn" value="1503.74"/>
      <parameter id="Kadp" name="Kadp" value="25"/>
      <parameter id="Kpi" name="Kpi" value="800"/>
      <parameter id="PSmomPi" name="PSmomPi" value="194"/>
      <parameter id="PSmomCr" name="PSmomCr" value="155"/>
      <parameter id="PSmomPCr" name="PSmomPCr" value="155"/>
      <parameter id="pulsatility" name="pulsatility" value="0" constant="false"/>
    </listOfParameters>
    <listOfRules>
      <rateRule variable="tmito">
        <math xmlns="http://www.w3.org/1998/Math/MathML">
          <ci> vatpnorm </ci>
        </math>
      </rateRule>
      <assignmentRule variable="densyn">
        <math xmlns="http://www.w3.org/1998/Math/MathML">
          <apply>
            <plus/>
            <cn type="integer"> 1 </cn>
            <apply>
              <divide/>
              <ci> ADPi </ci>
              <ci> Kadp </ci>
            </apply>
            <apply>
              <divide/>
              <ci> P_ii </ci>
              <ci> Kpi </ci>
            </apply>
            <apply>
              <divide/>
              <apply>
                <times/>
                <ci> ADPi </ci>
                <ci> P_ii </ci>
              </apply>
              <apply>
                <times/>
                <ci> Kadp </ci>
                <ci> Kpi </ci>
              </apply>
            </apply>
          </apply>
        </math>
      </assignmentRule>
      <assignmentRule variable="jsyn">
        <math xmlns="http://www.w3.org/1998/Math/MathML">
          <apply>
            <times/>
            <ci> Vmaxsyn </ci>
            <apply>
              <divide/>
              <apply>
                <times/>
                <ci> ADPi </ci>
                <ci> P_ii </ci>
              </apply>
              <apply>
                <times/>
                <ci> Kpi </ci>
                <ci> Kadp </ci>
                <ci> densyn </ci>
              </apply>
            </apply>
          </apply>
        </math>
      </assignmentRule>
      <assignmentRule variable="vatpnorm">
        <math xmlns="http://www.w3.org/1998/Math/MathML">
          <apply>
            <times/>
            <ci> tmito_factor </ci>
            <apply>
              <divide/>
              <apply>
                <minus/>
                <ci> Jhyd_test </ci>
                <ci> jsyn </ci>
              </apply>
              <apply>
                <minus/>
                <ci> Jhyd_test </ci>
                <ci> Jhyd_basis </ci>
              </apply>
            </apply>
          </apply>
        </math>
      </assignmentRule>
      <assignmentRule variable="VmaxMif">
        <math xmlns="http://www.w3.org/1998/Math/MathML">
          <apply>
            <times/>
            <ci> VmaxMif_full_activity </ci>
            <ci> ck_factor_iaa </ci>
          </apply>
        </math>
      </assignmentRule>
      <assignmentRule variable="VmaxMMf">
        <math xmlns="http://www.w3.org/1998/Math/MathML">
          <apply>
            <times/>
            <ci> VmaxMMf_full_activity </ci>
            <ci> ck_factor_iaa </ci>
          </apply>
        </math>
      </assignmentRule>
      <assignmentRule variable="VmaxMib">
        <math xmlns="http://www.w3.org/1998/Math/MathML">
          <apply>
            <divide/>
            <apply>
              <times/>
              <ci> K_CK_eq </ci>
              <ci> KicMi </ci>
              <ci> KdMi </ci>
              <ci> VmaxMif </ci>
            </apply>
            <apply>
              <times/>
              <ci> KiaMi </ci>
              <ci> KbMi </ci>
            </apply>
          </apply>
        </math>
      </assignmentRule>
      <assignmentRule variable="VmaxMMb">
        <math xmlns="http://www.w3.org/1998/Math/MathML">
          <apply>
            <divide/>
            <apply>
              <times/>
              <ci> K_CK_eq </ci>
              <ci> KicMM </ci>
              <ci> KdMM </ci>
              <ci> VmaxMMf </ci>
            </apply>
            <apply>
              <times/>
              <ci> KiaMM </ci>
              <ci> KbMM </ci>
            </apply>
          </apply>
        </math>
      </assignmentRule>
      <assignmentRule variable="j_diff_pcr">
        <math xmlns="http://www.w3.org/1998/Math/MathML">
          <apply>
            <plus/>
            <ci> epsilon </ci>
            <apply>
              <times/>
              <ci> PSmomPCr </ci>
              <apply>
                <minus/>
                <ci> PCri </ci>
                <ci> PCr </ci>
              </apply>
            </apply>
          </apply>
        </math>
      </assignmentRule>
      <assignmentRule variable="j_diff_atp">
        <math xmlns="http://www.w3.org/1998/Math/MathML">
          <apply>
            <times/>
            <ci> PSmomATP </ci>
            <apply>
              <minus/>
              <ci> ATPi </ci>
              <ci> ATP </ci>
            </apply>
          </apply>
        </math>
      </assignmentRule>
      <assignmentRule variable="flux_ratio">
        <math xmlns="http://www.w3.org/1998/Math/MathML">
          <apply>
            <divide/>
            <ci> j_diff_pcr </ci>
            <apply>
              <plus/>
              <ci> j_diff_pcr </ci>
              <ci> j_diff_atp </ci>
            </apply>
          </apply>
        </math>
      </assignmentRule>
      <assignmentRule variable="phase">
        <math xmlns="http://www.w3.org/1998/Math/MathML">
          <apply>
            <divide/>
            <apply>
              <minus/>
              <apply>
                <abs/>
                <apply>
                  <minus/>
                  <ci> time </ci>
                  <ci> time_Jhyd_step </ci>
                </apply>
              </apply>
              <apply>
                <divide/>
                <apply>
                  <times/>
                  <apply>
                    <floor/>
                    <apply>
                      <divide/>
                      <apply>
                        <abs/>
                        <apply>
                          <minus/>
                          <ci> time </ci>
                          <ci> time_Jhyd_step </ci>
                        </apply>
                      </apply>
                      <apply>
                        <divide/>
                        <cn type="integer"> 60 </cn>
                        <ci> heartrate_bpm </ci>
                      </apply>
                    </apply>
                  </apply>
                  <cn type="integer"> 60 </cn>
                </apply>
                <ci> heartrate_bpm </ci>
              </apply>
            </apply>
            <apply>
              <divide/>
              <cn type="integer"> 60 </cn>
              <ci> heartrate_bpm </ci>
            </apply>
          </apply>
        </math>
      </assignmentRule>
      <assignmentRule variable="fracDia">
        <math xmlns="http://www.w3.org/1998/Math/MathML">
          <apply>
            <minus/>
            <apply>
              <minus/>
              <cn type="integer"> 1 </cn>
              <ci> fracSysUp </ci>
            </apply>
            <ci> fracSysDown </ci>
          </apply>
        </math>
      </assignmentRule>
      <assignmentRule variable="VhydAmp_basis">
        <math xmlns="http://www.w3.org/1998/Math/MathML">
          <apply>
            <divide/>
            <apply>
              <times/>
              <cn type="integer"> 2 </cn>
              <ci> Jhyd_basis </ci>
            </apply>
            <apply>
              <plus/>
              <ci> fracSysUp </ci>
              <ci> fracSysDown </ci>
            </apply>
          </apply>
        </math>
      </assignmentRule>
      <assignmentRule variable="VhydAmp_test">
        <math xmlns="http://www.w3.org/1998/Math/MathML">
          <apply>
            <divide/>
            <apply>
              <times/>
              <cn type="integer"> 2 </cn>
              <ci> Jhyd_test </ci>
            </apply>
            <apply>
              <plus/>
              <ci> fracSysUp </ci>
              <ci> fracSysDown </ci>
            </apply>
          </apply>
        </math>
      </assignmentRule>
      <assignmentRule variable="j_ck_mi">
        <math xmlns="http://www.w3.org/1998/Math/MathML">
          <apply>
            <divide/>
            <apply>
              <minus/>
              <apply>
                <divide/>
                <apply>
                  <times/>
                  <ci> VmaxMif </ci>
                  <ci> ATPi </ci>
                  <ci> Cri </ci>
                </apply>
                <apply>
                  <times/>
                  <ci> KiaMi </ci>
                  <ci> KbMi </ci>
                </apply>
              </apply>
              <apply>
                <divide/>
                <apply>
                  <times/>
                  <ci> VmaxMib </ci>
                  <ci> ADPi </ci>
                  <ci> PCri </ci>
                </apply>
                <apply>
                  <times/>
                  <ci> KicMi </ci>
                  <ci> KdMi </ci>
                </apply>
              </apply>
            </apply>
            <apply>
              <plus/>
              <cn type="integer"> 1 </cn>
              <apply>
                <divide/>
                <ci> Cri </ci>
                <ci> KibMi </ci>
              </apply>
              <apply>
                <divide/>
                <ci> PCri </ci>
                <ci> KidMi </ci>
              </apply>
              <apply>
                <times/>
                <ci> ATPi </ci>
                <apply>
                  <plus/>
                  <apply>
                    <divide/>
                    <cn type="integer"> 1 </cn>
                    <ci> KiaMi </ci>
                  </apply>
                  <apply>
                    <divide/>
                    <ci> Cri </ci>
                    <apply>
                      <times/>
                      <ci> KiaMi </ci>
                      <ci> KbMi </ci>
                    </apply>
                  </apply>
                </apply>
              </apply>
              <apply>
                <times/>
                <ci> ADPi </ci>
                <apply>
                  <plus/>
                  <apply>
                    <divide/>
                    <cn type="integer"> 1 </cn>
                    <ci> KicMi </ci>
                  </apply>
                  <apply>
                    <divide/>
                    <ci> Cri </ci>
                    <apply>
                      <times/>
                      <ci> KicMi </ci>
                      <ci> KibMi </ci>
                    </apply>
                  </apply>
                  <apply>
                    <divide/>
                    <ci> PCri </ci>
                    <apply>
                      <times/>
                      <ci> KidMi </ci>
                      <apply>
                        <divide/>
                        <apply>
                          <times/>
                          <ci> KicMi </ci>
                          <ci> KdMi </ci>
                        </apply>
                        <ci> KidMi </ci>
                      </apply>
                    </apply>
                  </apply>
                </apply>
              </apply>
            </apply>
          </apply>
        </math>
      </assignmentRule>
      <assignmentRule variable="j_ck_mm">
        <math xmlns="http://www.w3.org/1998/Math/MathML">
          <apply>
            <divide/>
            <apply>
              <minus/>
              <apply>
                <divide/>
                <apply>
                  <times/>
                  <ci> VmaxMMf </ci>
                  <ci> ATP </ci>
                  <ci> Cr </ci>
                </apply>
                <apply>
                  <times/>
                  <ci> KiaMM </ci>
                  <ci> KbMM </ci>
                </apply>
              </apply>
              <apply>
                <divide/>
                <apply>
                  <times/>
                  <ci> VmaxMMb </ci>
                  <ci> ADP </ci>
                  <ci> PCr </ci>
                </apply>
                <apply>
                  <times/>
                  <ci> KicMM </ci>
                  <ci> KdMM </ci>
                </apply>
              </apply>
            </apply>
            <apply>
              <plus/>
              <cn type="integer"> 1 </cn>
              <apply>
                <divide/>
                <ci> Cr </ci>
                <ci> KibMM </ci>
              </apply>
              <apply>
                <divide/>
                <ci> PCr </ci>
                <ci> KidMM </ci>
              </apply>
              <apply>
                <times/>
                <ci> ATP </ci>
                <apply>
                  <plus/>
                  <apply>
                    <divide/>
                    <cn type="integer"> 1 </cn>
                    <ci> KiaMM </ci>
                  </apply>
                  <apply>
                    <divide/>
                    <ci> Cr </ci>
                    <apply>
                      <times/>
                      <ci> KiaMM </ci>
                      <ci> KbMM </ci>
                    </apply>
                  </apply>
                </apply>
              </apply>
              <apply>
                <times/>
                <ci> ADP </ci>
                <apply>
                  <plus/>
                  <apply>
                    <divide/>
                    <cn type="integer"> 1 </cn>
                    <ci> KicMM </ci>
                  </apply>
                  <apply>
                    <divide/>
                    <ci> Cr </ci>
                    <apply>
                      <times/>
                      <ci> KicMM </ci>
                      <ci> KibMM </ci>
                    </apply>
                  </apply>
                  <apply>
                    <divide/>
                    <ci> PCr </ci>
                    <apply>
                      <times/>
                      <ci> KidMM </ci>
                      <apply>
                        <divide/>
                        <apply>
                          <times/>
                          <ci> KicMM </ci>
                          <ci> KdMM </ci>
                        </apply>
                        <ci> KidMM </ci>
                      </apply>
                    </apply>
                  </apply>
                </apply>
              </apply>
            </apply>
          </apply>
        </math>
      </assignmentRule>
      <assignmentRule variable="j_diff_adp">
        <math xmlns="http://www.w3.org/1998/Math/MathML">
          <apply>
            <times/>
            <ci> PSmomATP </ci>
            <apply>
              <minus/>
              <ci> ADPi </ci>
              <ci> ADP </ci>
            </apply>
          </apply>
        </math>
      </assignmentRule>
      <assignmentRule variable="j_diff_pi">
        <math xmlns="http://www.w3.org/1998/Math/MathML">
          <apply>
            <times/>
            <ci> PSmomPi </ci>
            <apply>
              <minus/>
              <ci> P_ii </ci>
              <ci> P_i </ci>
            </apply>
          </apply>
        </math>
      </assignmentRule>
      <assignmentRule variable="j_diff_cr">
        <math xmlns="http://www.w3.org/1998/Math/MathML">
          <apply>
            <times/>
            <ci> PSmomCr </ci>
            <apply>
              <minus/>
              <ci> Cri </ci>
              <ci> Cr </ci>
            </apply>
          </apply>
        </math>
      </assignmentRule>
    </listOfRules>
    <listOfReactions>
      <reaction id="Jsyn">
        <listOfReactants>
          <speciesReference species="P_ii"/>
          <speciesReference species="ADPi"/>
        </listOfReactants>
        <listOfProducts>
          <speciesReference species="ATPi"/>
        </listOfProducts>
        <kineticLaw>
          <math xmlns="http://www.w3.org/1998/Math/MathML">
            <apply>
              <divide/>
              <apply>
                <times/>
                <ci> Vmaxsyn </ci>
                <ci> ADPi </ci>
                <ci> P_ii </ci>
              </apply>
              <apply>
                <times/>
                <ci> Kadp </ci>
                <ci> Kpi </ci>
                <apply>
                  <plus/>
                  <cn type="integer"> 1 </cn>
                  <apply>
                    <divide/>
                    <ci> ADPi </ci>
                    <ci> Kadp </ci>
                  </apply>
                  <apply>
                    <divide/>
                    <ci> P_ii </ci>
                    <ci> Kpi </ci>
                  </apply>
                  <apply>
                    <divide/>
                    <apply>
                      <times/>
                      <ci> ADPi </ci>
                      <ci> P_ii </ci>
                    </apply>
                    <apply>
                      <times/>
                      <ci> Kadp </ci>
                      <ci> Kpi </ci>
                    </apply>
                  </apply>
                </apply>
              </apply>
            </apply>
          </math>
        </kineticLaw>
      </reaction>
      <reaction id="J_CK_Mi">
        <listOfReactants>
          <speciesReference species="ATPi"/>
          <speciesReference species="Cri"/>
        </listOfReactants>
        <listOfProducts>
          <speciesReference species="PCri"/>
          <speciesReference species="ADPi"/>
        </listOfProducts>
        <kineticLaw>
          <math xmlns="http://www.w3.org/1998/Math/MathML">
            <apply>
              <divide/>
              <apply>
                <minus/>
                <apply>
                  <divide/>
                  <apply>
                    <times/>
                    <ci> VmaxMif </ci>
                    <ci> ATPi </ci>
                    <ci> Cri </ci>
                  </apply>
                  <apply>
                    <times/>
                    <ci> KiaMi </ci>
                    <ci> KbMi </ci>
                  </apply>
                </apply>
                <apply>
                  <divide/>
                  <apply>
                    <times/>
                    <ci> VmaxMib </ci>
                    <ci> ADPi </ci>
                    <ci> PCri </ci>
                  </apply>
                  <apply>
                    <times/>
                    <ci> KicMi </ci>
                    <ci> KdMi </ci>
                  </apply>
                </apply>
              </apply>
              <apply>
                <plus/>
                <cn type="integer"> 1 </cn>
                <apply>
                  <divide/>
                  <ci> Cri </ci>
                  <ci> KibMi </ci>
                </apply>
                <apply>
                  <divide/>
                  <ci> PCri </ci>
                  <ci> KidMi </ci>
                </apply>
                <apply>
                  <times/>
                  <ci> ATPi </ci>
                  <apply>
                    <plus/>
                    <apply>
                      <divide/>
                      <cn type="integer"> 1 </cn>
                      <ci> KiaMi </ci>
                    </apply>
                    <apply>
                      <divide/>
                      <ci> Cri </ci>
                      <apply>
                        <times/>
                        <ci> KiaMi </ci>
                        <ci> KbMi </ci>
                      </apply>
                    </apply>
                  </apply>
                </apply>
                <apply>
                  <times/>
                  <ci> ADPi </ci>
                  <apply>
                    <plus/>
                    <apply>
                      <divide/>
                      <cn type="integer"> 1 </cn>
                      <ci> KicMi </ci>
                    </apply>
                    <apply>
                      <divide/>
                      <ci> Cri </ci>
                      <apply>
                        <times/>
                        <ci> KicMi </ci>
                        <ci> KibMi </ci>
                      </apply>
                    </apply>
                    <apply>
                      <divide/>
                      <ci> PCri </ci>
                      <apply>
                        <times/>
                        <ci> KidMi </ci>
                        <apply>
                          <divide/>
                          <apply>
                            <times/>
                            <ci> KicMi </ci>
                            <ci> KdMi </ci>
                          </apply>
                          <ci> KidMi </ci>
                        </apply>
                      </apply>
                    </apply>
                  </apply>
                </apply>
              </apply>
            </apply>
          </math>
        </kineticLaw>
      </reaction>
      <reaction id="J_CK_MM">
        <listOfReactants>
          <speciesReference species="Cr"/>
          <speciesReference species="ATP"/>
        </listOfReactants>
        <listOfProducts>
          <speciesReference species="PCr"/>
          <speciesReference species="ADP"/>
        </listOfProducts>
        <kineticLaw>
          <math xmlns="http://www.w3.org/1998/Math/MathML">
            <apply>
              <divide/>
              <apply>
                <minus/>
                <apply>
                  <divide/>
                  <apply>
                    <times/>
                    <ci> VmaxMMf </ci>
                    <ci> ATP </ci>
                    <ci> Cr </ci>
                  </apply>
                  <apply>
                    <times/>
                    <ci> KiaMM </ci>
                    <ci> KbMM </ci>
                  </apply>
                </apply>
                <apply>
                  <divide/>
                  <apply>
                    <times/>
                    <ci> VmaxMMb </ci>
                    <ci> ADP </ci>
                    <ci> PCr </ci>
                  </apply>
                  <apply>
                    <times/>
                    <ci> KicMM </ci>
                    <ci> KdMM </ci>
                  </apply>
                </apply>
              </apply>
              <apply>
                <plus/>
                <cn type="integer"> 1 </cn>
                <apply>
                  <divide/>
                  <ci> Cr </ci>
                  <ci> KibMM </ci>
                </apply>
                <apply>
                  <divide/>
                  <ci> PCr </ci>
                  <ci> KidMM </ci>
                </apply>
                <apply>
                  <times/>
                  <ci> ATP </ci>
                  <apply>
                    <plus/>
                    <apply>
                      <divide/>
                      <cn type="integer"> 1 </cn>
                      <ci> KiaMM </ci>
                    </apply>
                    <apply>
                      <divide/>
                      <ci> Cr </ci>
                      <apply>
                        <times/>
                        <ci> KiaMM </ci>
                        <ci> KbMM </ci>
                      </apply>
                    </apply>
                  </apply>
                </apply>
                <apply>
                  <times/>
                  <ci> ADP </ci>
                  <apply>
                    <plus/>
                    <apply>
                      <divide/>
                      <cn type="integer"> 1 </cn>
                      <ci> KicMM </ci>
                    </apply>
                    <apply>
                      <divide/>
                      <ci> Cr </ci>
                      <apply>
                        <times/>
                        <ci> KicMM </ci>
                        <ci> KibMM </ci>
                      </apply>
                    </apply>
                    <apply>
                      <divide/>
                      <ci> PCr </ci>
                      <apply>
                        <times/>
                        <ci> KidMM </ci>
                        <apply>
                          <divide/>
                          <apply>
                            <times/>
                            <ci> KicMM </ci>
                            <ci> KdMM </ci>
                          </apply>
                          <ci> KidMM </ci>
                        </apply>
                      </apply>
                    </apply>
                  </apply>
                </apply>
              </apply>
            </apply>
          </math>
        </kineticLaw>
      </reaction>
      <reaction id="Jhyd_reaction">
        <listOfReactants>
          <speciesReference species="ATP"/>
        </listOfReactants>
        <listOfProducts>
          <speciesReference species="ADP"/>
          <speciesReference species="P_i"/>
        </listOfProducts>
        <kineticLaw>
          <math xmlns="http://www.w3.org/1998/Math/MathML">
            <ci> Jhyd </ci>
          </math>
        </kineticLaw>
      </reaction>
      <reaction id="J_diff_Pi">
        <listOfReactants>
          <speciesReference species="P_ii"/>
        </listOfReactants>
        <listOfProducts>
          <speciesReference species="P_i"/>
        </listOfProducts>
        <kineticLaw>
          <math xmlns="http://www.w3.org/1998/Math/MathML">
            <apply>
              <times/>
              <ci> PSmomPi </ci>
              <apply>
                <minus/>
                <ci> P_ii </ci>
                <ci> P_i </ci>
              </apply>
            </apply>
          </math>
        </kineticLaw>
      </reaction>
      <reaction id="J_diff_Cr">
        <listOfReactants>
          <speciesReference species="Cri"/>
        </listOfReactants>
        <listOfProducts>
          <speciesReference species="Cr"/>
        </listOfProducts>
        <kineticLaw>
          <math xmlns="http://www.w3.org/1998/Math/MathML">
            <apply>
              <times/>
              <ci> PSmomCr </ci>
              <apply>
                <minus/>
                <ci> Cri </ci>
                <ci> Cr </ci>
              </apply>
            </apply>
          </math>
        </kineticLaw>
      </reaction>
      <reaction id="J_diff_ADP">
        <listOfReactants>
          <speciesReference species="ADPi"/>
        </listOfReactants>
        <listOfProducts>
          <speciesReference species="ADP"/>
        </listOfProducts>
        <kineticLaw>
          <math xmlns="http://www.w3.org/1998/Math/MathML">
            <apply>
              <times/>
              <ci> PSmomATP </ci>
              <apply>
                <minus/>
                <ci> ADPi </ci>
                <ci> ADP </ci>
              </apply>
            </apply>
          </math>
        </kineticLaw>
      </reaction>
      <reaction id="J_diff_PCr">
        <listOfReactants>
          <speciesReference species="PCri"/>
        </listOfReactants>
        <listOfProducts>
          <speciesReference species="PCr"/>
        </listOfProducts>
        <kineticLaw>
          <math xmlns="http://www.w3.org/1998/Math/MathML">
            <apply>
              <times/>
              <ci> PSmomPCr </ci>
              <apply>
                <minus/>
                <ci> PCri </ci>
                <ci> PCr </ci>
              </apply>
            </apply>
          </math>
        </kineticLaw>
      </reaction>
      <reaction id="J_diff_ATP">
        <listOfReactants>
          <speciesReference species="ATPi"/>
        </listOfReactants>
        <listOfProducts>
          <speciesReference species="ATP"/>
        </listOfProducts>
        <kineticLaw>
          <math xmlns="http://www.w3.org/1998/Math/MathML">
            <apply>
              <times/>
              <ci> PSmomATP </ci>
              <apply>
                <minus/>
                <ci> ATPi </ci>
                <ci> ATP </ci>
              </apply>
            </apply>
          </math>
        </kineticLaw>
      </reaction>
    </listOfReactions>
    <listOfEvents>
      <event name="pulsatile_test">
        <trigger>
          <math xmlns="http://www.w3.org/1998/Math/MathML">
            <apply>
              <ci> and_func </ci>
              <apply>
                <ci> and_func </ci>
                <apply>
                  <geq/>
                  <ci> time </ci>
                  <ci> time_Jhyd_step </ci>
                </apply>
                <apply>
                  <gt/>
                  <apply>
                    <minus/>
                    <ci> time </ci>
                    <ci> last_time_fired </ci>
                  </apply>
                  <ci> stepsize </ci>
                </apply>
              </apply>
              <apply>
                <eq/>
                <ci> pulsatility </ci>
                <cn type="integer"> 1 </cn>
              </apply>
            </apply>
          </math>
        </trigger>
        <delay>
          <math xmlns="http://www.w3.org/1998/Math/MathML">
            <cn type="integer"> 0 </cn>
          </math>
        </delay>
        <listOfEventAssignments>
          <eventAssignment variable="Jhyd">
            <math xmlns="http://www.w3.org/1998/Math/MathML">
              <piecewise>
                <piece>
                  <apply>
                    <times/>
                    <apply>
                      <minus/>
                      <cn type="integer"> 1 </cn>
                      <apply>
                        <divide/>
                        <apply>
                          <minus/>
                          <ci> phase </ci>
                          <ci> fracSysUp </ci>
                        </apply>
                        <ci> fracSysDown </ci>
                      </apply>
                    </apply>
                    <ci> VhydAmp_test </ci>
                  </apply>
                  <apply>
                    <ci> and_func </ci>
                    <apply>
                      <gt/>
                      <ci> phase </ci>
                      <ci> fracSysUp </ci>
                    </apply>
                    <apply>
                      <leq/>
                      <ci> phase </ci>
                      <apply>
                        <minus/>
                        <cn type="integer"> 1 </cn>
                        <ci> fracDia </ci>
                      </apply>
                    </apply>
                  </apply>
                </piece>
                <piece>
                  <apply>
                    <times/>
                    <apply>
                      <divide/>
                      <ci> phase </ci>
                      <ci> fracSysUp </ci>
                    </apply>
                    <ci> VhydAmp_test </ci>
                  </apply>
                  <apply>
                    <leq/>
                    <ci> phase </ci>
                    <ci> fracSysUp </ci>
                  </apply>
                </piece>
                <piece>
                  <cn type="integer"> 0 </cn>
                  <apply>
                    <geq/>
                    <ci> phase </ci>
                    <apply>
                      <minus/>
                      <cn type="integer"> 1 </cn>
                      <ci> fracDia </ci>
                    </apply>
                  </apply>
                </piece>
                <otherwise>
                  <ci> Jhyd </ci>
                </otherwise>
              </piecewise>
            </math>
          </eventAssignment>
          <eventAssignment variable="last_time_fired">
            <math xmlns="http://www.w3.org/1998/Math/MathML">
              <ci> time </ci>
            </math>
          </eventAssignment>
        </listOfEventAssignments>
      </event>
      <event name="pulsatile_basis">
        <trigger>
          <math xmlns="http://www.w3.org/1998/Math/MathML">
            <apply>
              <ci> and_func </ci>
              <apply>
                <ci> and_func </ci>
                <apply>
                  <lt/>
                  <ci> time </ci>
                  <ci> time_Jhyd_step </ci>
                </apply>
                <apply>
                  <geq/>
                  <apply>
                    <minus/>
                    <ci> time </ci>
                    <ci> last_time_fired </ci>
                  </apply>
                  <ci> stepsize </ci>
                </apply>
              </apply>
              <apply>
                <eq/>
                <ci> pulsatility </ci>
                <cn type="integer"> 1 </cn>
              </apply>
            </apply>
          </math>
        </trigger>
        <delay>
          <math xmlns="http://www.w3.org/1998/Math/MathML">
            <cn type="integer"> 0 </cn>
          </math>
        </delay>
        <listOfEventAssignments>
          <eventAssignment variable="Jhyd">
            <math xmlns="http://www.w3.org/1998/Math/MathML">
              <piecewise>
                <piece>
                  <cn type="integer"> 0 </cn>
                  <apply>
                    <leq/>
                    <ci> phase </ci>
                    <ci> fracDia </ci>
                  </apply>
                </piece>
                <piece>
                  <apply>
                    <times/>
                    <apply>
                      <divide/>
                      <apply>
                        <minus/>
                        <ci> phase </ci>
                        <ci> fracDia </ci>
                      </apply>
                      <ci> fracSysDown </ci>
                    </apply>
                    <ci> VhydAmp_basis </ci>
                  </apply>
                  <apply>
                    <ci> and_func </ci>
                    <apply>
                      <gt/>
                      <ci> phase </ci>
                      <ci> fracDia </ci>
                    </apply>
                    <apply>
                      <leq/>
                      <ci> phase </ci>
                      <apply>
                        <minus/>
                        <cn type="integer"> 1 </cn>
                        <ci> fracSysUp </ci>
                      </apply>
                    </apply>
                  </apply>
                </piece>
                <piece>
                  <apply>
                    <divide/>
                    <apply>
                      <times/>
                      <apply>
                        <minus/>
                        <cn type="integer"> 1 </cn>
                        <ci> phase </ci>
                      </apply>
                      <ci> VhydAmp_basis </ci>
                    </apply>
                    <ci> fracSysUp </ci>
                  </apply>
                  <apply>
                    <gt/>
		    <ci> phase </ci>
                     <apply>
                        <minus/>
                        <cn type="integer"> 1 </cn>
                        <ci> fracSysUp </ci>
                      </apply>
                  </apply>
                </piece>
                <otherwise>
                  <ci> Jhyd </ci>
                </otherwise>
              </piecewise>
            </math>
          </eventAssignment>
          <eventAssignment variable="last_time_fired">
            <math xmlns="http://www.w3.org/1998/Math/MathML">
              <ci> time </ci>
            </math>
          </eventAssignment>
        </listOfEventAssignments>
      </event>
      <event name="nonpulsatile_step">
        <trigger>
          <math xmlns="http://www.w3.org/1998/Math/MathML">
            <apply>
              <geq/>
              <ci> time </ci>
              <ci> time_Jhyd_step </ci>
            </apply>
          </math>
        </trigger>
        <delay>
          <math xmlns="http://www.w3.org/1998/Math/MathML">
            <cn type="integer"> 0 </cn>
          </math>
        </delay>
        <listOfEventAssignments>
          <eventAssignment variable="Jhyd">
            <math xmlns="http://www.w3.org/1998/Math/MathML">
              <piecewise>
                <piece>
                  <ci> Jhyd_test </ci>
                  <apply>
                    <eq/>
                    <ci> pulsatility </ci>
                    <cn type="integer"> 0 </cn>
                  </apply>
                </piece>
                <otherwise>
                  <ci> Jhyd </ci>
                </otherwise>
              </piecewise>
            </math>
          </eventAssignment>
          <eventAssignment variable="heartrate_bpm">
            <math xmlns="http://www.w3.org/1998/Math/MathML">
              <ci> heartrate_test </ci>
            </math>
          </eventAssignment>
          <eventAssignment variable="tmito_factor">
            <math xmlns="http://www.w3.org/1998/Math/MathML">
              <cn type="integer"> 1 </cn>
            </math>
          </eventAssignment>
        </listOfEventAssignments>
      </event>
    </listOfEvents>
  </model>
</sbml>
